# Supplementary material for: Aneuploidy promotes intraspecific diversification of the endemic East Asian herb Lycoris aurea complex
Source: Front Plant Sci. 2022 Sep 29;13:955724. doi: 10.3389/fpls.2022.955724 (PMC9558133; doi:10.3389/fpls.2022.955724)
Supplement: Supplementary file 2 [file Data_Sheet_1.FASTA]

>H1
ttttttacgaatccgcggaagtttttggttatggcaataaatatagtttagcacttgtaaaacgtttaattactcgaatctatcaacagaaatctttgatttctttggttaatgattctaaccaaaatcgatttgttgggcacacccacaacaattttttttattctcgtttttattctcaaatgatatcagaaagtttttcaattattgtagaaattccattctcgctgcgattagtatcttatttcaaagaaaaagaaataccaaaatatcataatttacgatcaattcattcaatttttccctttttagaggacaaattatcgcatttaaattatgtctcagatatactaatacctcatcccatccatatggaaatcttggttcaaattcttcaatgctggattcaagatgttccctttttgcatttattgcgattctttcttcacgaatatcataattggaatagtcttctcattactcagaagaaatccattttcgttttttcaaaagaaaataaaagactatttgggttcctatacaatttttatgtgtttgaatgcgaatttttatttgtttttattcgtaaacaatccttttatttacgattaacatcttttggaacttttcttgaacgaacacatttctatggaaaaatagaacatctgcaaatagaaaaatttatagtaatatgtcgtaacgattttcataggaccttctggttcttcaaagatcctttcatgcattatgttcgatatcaaggaaaagcaattcttgcttcaaaggggactcatcttctgatgacgaaatggaaatatcattttgtcaatttctggcaatattatttttacttttggtctcaaccgtacaggatccatataaatcaattatcaaactattctttctattttctgggttatctttcaagtctactaagaaattcttcggcagtaaggaatcaaatgttagagaattcatttctaatagataccgttactaagaaatttgataccatagtcccagttattcttcttattggatctttgtctaaagctaaattttgtaccgtatcgggccatcctattagtaagccgatctgggccgatttatcagattctgatattcttgatcgattcggtcggatatgtagaaatctttttcattatcacagtggatcctc
>H2
ttttttacgaatccgcggaagtttttggttatggcaataaatatagtttagcacttgtaaaacgtttaattactcgaatctatcaacagaaatctttgatttctttggttaatgattctaaccaaaatcgatttgttgggcacacccacaacaattttttttattctcgtttttattctcaaatgatatcagaaagtttttcaattattgtagaaattccattctcgctgcgattagtatcttatttcaaagaaaaagaaataccaaaatatcataatttacgatcaattcattcaatttttccctttttagaggacaaattatcgcatttaaattatgtctcagatatactaatacctcatcccatccatatggaaatcttggttcaaattcttcaatgctggattcaagatgttccctttttgcattttttgcgattctttcttcacgaatatcataattggaatagtcttctcattactcagaagaaatccattttcgttttttcaaaagaaaataaaagactatttgggttcctatacaatttttatgtgtttgaatgcgaatttttatttgtttttattcgtaaacaatccttttatttacgattaacatcttttggaacttttcttgaacgaacacatttctatggaaaaatagaacatctgcaaatagaaaaatttatagtaatatgtcgtaacgattttcataggaccttctggttcttcaaagatcctttcatgcattatgttcgatatcaaggaaaagcaattcttgcttcaaaggggactcatcttctgatgacgaaatggaaatatcattttgtcaatttctggcaatattattttcacttttggtctcaaccgtacaggatccatataaatcaattatcaaactattctttctattttcttggttatctttcaagtttactaagaaattcttcggcagtaaggaatcaaatgttagagaattcatttctaatagataccgttactaagaaatttgataccatagtcccagttattcttcttattggatctttgtctaaagctaaattttgtaccgtatcgggccatcctattagtaagccgatctgggccgatttatcagattctgatattcttgatcgattcggtcggatatgtagaaatctttttcattatcacagtggatcctc
>H3
ttttttacgaatccgcggaagtttttggttatggcaataaatatagtttagcacttgtaaaacgtttaattactcgaatctatcaacagaaatctttgatttctttggttaatgattctaaccaaaatcgatttgttgggcacacccacaacaattttttttattctcgtttttattctcaaatgatatcagaaagtttttcaattattgtagaaattccattctcgctgcgattagtatcttatttcaaagaaaaagaaataccaaaatatcataatttacgatcaattcattcaatttttccctttttagaggacaaattatcgcatttaaattatgtctcagatatactaatacctcatcccatccatatggaaatcttggttcaaattcttcaatgctggattcaagatgttccctttttgcatttattgcgattctttcttcacgaatatcataattggaatagtcttctcattactcagaagaaatccattttcgttttttcaaaagaaaataaaagactatttgggttcctatacaatttttatgtgtttgaatgcgaatttttatttgtttttattcgtaaacaatccttttatttacgattaacatcttttggaacttttcttgaacgaacacatttctatggaaaaatagaacatctgcaaatagaaaaatttatagtaatatgtcgtaacgattttcataggaccttctggttcttcaaagatcctttcatgcattatgttcgatatcaaggaaaagcaattcttgcttcaaaggggactcatcttctgatgacgaaatggaaatatcattttgtcaatttctggcaatattatttttacttttggtctcaaccgtacaggatccatataaatcaattatcaaactattctttctattttctgggttatctttcaagtctactaagaaattcttcggcagtaaggaatcaaatgttagagaattcatttctaatagataccgttactaagaaatttgataccatagtcccagttattcttcttattggatctttgtctaaagctaaattttgtaccgtatcgggccatcctattagtaagccgatctgggccgatttatcagattctgatattcttgatcgattcggtcggatatgtagaaatctttttcattatcacagtggatcctc
>H4
ttttttacgaatccgcggaagtttttggttatggcaataaatatagtttagcacttgtaaaacgtttaattactcgaatctatcaacagaaatctttgatttctttggttaatgattctaaccaaaaccgatttgttgggcacacccacaacaattttttttattctcgtttttattctcaaatgatatcagaaagtttttcaattattgtagaaattccattctcgctgcgattagtatcttatttcaaagaaaaagaaataccaaaatatcataatttacgatcaattcattcaatttttccctttttagaggacaaattatcgcatttaaattatgtctcagatatactaatacctcatcccatccatatggaaatcttggttcaaattcttcaatgctggattcaagatgttccctttttgcatttattgcgattctttcttcacgaatatcataattggaatagtcttctcattactcagaagaaatccattttcgttttttcaaaagaaaataaaagactatttgggttcctatacaatttttatgtgtttgaatgcgaatttttatttgtttttattcgtaaacaatccttttatttacgattaacatcttttggaacttttcttgaacgaacacatttctatggaaaaatagaacatctgcaaatagaaaaatttatagtaatatgtcgtaacgattttcataggaccttctggttcttcaaagatcctttcatgcattatgttcgatatcaaggaaaagcaattcttgcttcaaaggggactcatcttctgatgacgaaatggaaatatcattttgtcaatttctggcaatattattttcacttttggtctcaaccgtacaggatccatataaatcaattatcaaactattctttctattttctgggttatctttcaagtctactaagaaattcttcggcagtaaggaatcaaatgttagagaattcatttctaatagataccgttactaagaaatttgataccatagtcccagttattcttcttattggatctttgtctaaagctaaattttgtaccgtatcgggccatcctattagtaagccgatctgggccgatttatcagattctgatattcttgatcgattcggtcggatatgtagaaatctttttcattatcacagtggatcctc
>H5
ttttttacgaatccgcggaagtttttggttatggcaataaatatagtttagcacttgtaaaacgtttaattactcgaatctatcaacagaaatctttgatttctttggttaatgattctaaccaaaaccgatttgttgggcacacccacaacaattttttttattctcgtttttattctcaaatgatatcagaaagtttttcaattattgtagaaattccattctcgctgcgattagtatcttatttcaaagaaaaagaaataccaaaatatcataatttacgatcaattcattcaatttttccctttttagaggacaaattatcgcatttaaattatgtctcagatatactaatacctcatcccatccatatggaaatcttggttcaaattcttcaatgctggattcaagatgttccctttttgcatttattgcgattctttcttcacgaatatcataattggaatagtcttctcattactcagaagaaatccattttcgttttttcaaaagaaaataaaagactatttgggttcctatacaatttttatgtgtttgaatgcgaatttttatttgtttttattcgtaaacaatccttttatttacgattaacatcttttggaacttttcttgaacgaacacatttctatggaaaaatagaacatctgcaaatagaaaaatttatagtaatatgtcgtaacgattttcataggaccttctggttcttcaaagatcctttcatgcattatgttcgatatcaaggaaaagcaattcttgcttcaaaggggactcatcttctgatgacgaaatggaaatatcattttgtcaatttctggcaatattattttcacttttggtctcaaccgtacaggatccatataaatcaattatcaaactattctttctattttctgggttatctttcaagtctactaagaaattcttcggcagtaaggaatcaaatgttagagaattcatttctaatagataccgttactaagaaatttgataccatagtcccagttattcttcttattggatctttgtctaaagctaaattttgtaccgtatcgggccatcctattagtaagccgatctgggccgatttatcagattctgatattcttgatcgattcggtcggatatgtagaaatctttttcattatcacagtggatcctc
>H6
ttttttacgaatccgcggaagtttttggttatggcaataaatatagtttagcacttgtaaaacgtttaattactcgaatctatcaacagaaatctttgatttctttggttaatgattctaaccaaaaccgatttgttgggcacacccacaacaattttttttattctcgtttttattctcaaatgatatcagaaagtttttcaattattgtagaaattccattctcgctgcgattagtatcttatttcaaagaaaaagaaataccaaaatatcataatttacgatcaattcattcaatttttccctttttagaggacaaattatcgcatttaaattatgtctcagatatactaatacctcatcccatccatatggaaatcttggttcaaattcttcaatgctggattcaagatgttccctttttgcatttattgcgattctttcttcacgaatatcataattggaatagtcttctcattactcagaagaaatccattttcgttttttcaaaagaaaataaaagactatttgggttcctatacaatttttatgtgtttgaatgcgaatttttatttgtttttattcgtaaacaatccttttatttacgattaacatcttttggaacttttcttgaacgaacacatttctatggaaaaatagaacatctgcaaatagaaaaatttatagtaatatgtcgtaacgattttcataggaccttctggttcttcaaagatcctttcatgcattatgttcgatatcaaggaaaagcaattcttgcttcaaaggggactcatcttctgatgacgaaatggaaatatcattttgtcaatttctggcaatattattttcacttttggtctcaaccgtacaggatccatataaatcaattatcaaactattctttctattttctgggttatctttcaagtctactaagaaattcttcggcagtaaggaatcaaatgttagagaattcatttctaatagataccgttactaagaaatttgataccatagtcccagttattcttcttattggatctttgtctaaagctaaattttgtaccgtatcgggccatcctattagtaagccgatctgggccgatttatcagattctgatattcttgatcgattcggtcggatatgtagaaatctttttcattatcacagtggatcctc
>H7
ttttttacgaatccgcggaagtttttggttatggcaataaatatagtttagcacttgtaaaacgtttaattactcgaatctatcaacagaaatctttgatttctttggttaatgattctaaccaaaaccgatttgttgggcacacccacaacaattttttttattctcgtttttattctcaaatgatatcagaaagtttttcaattattgtagaaattccattctcgctgcgattagtatcttatttcaaagaaaaagaaataccaaaatatcataatttacgatcaattcattcaatttttccctttttagaggacaaattatcgcatttaaattatgtctcagatatactaatacctcatcccatccatatggaaatcttggttcaaattcttcaatgctggattcaagatgttccctttttgcatttattgcgattctttcttcacgaatatcataattggaatagtcttctcattactcagaagaaatccattttcgttttttcaaaagaaaataaaagactatttgggttcctatacaatttttatgtgtttgaatgcgaatttttatttgtttttattcgtaaacaatccttttatttacgattaacatcttttggaacttttcttgaacgaacacatttctatggaaaaatagaacatctgcaaatagaaaaatttatagtaatatgtcgtaacgattttcataggaccttctggttcttcaaagatcctttcatgcattatgttcgatatcaaggaaaagcaattcttgcttcaaaggggactcatcttctgatgacgaaatggaaatatcattttgtcaatttctggcaatattattttcacttttggtctcaaccgtacaggatccatataaatcaattatcaaactattctttctattttctgggttatctttcaagtctactaagaaattcttcggcagtaaggaatcaaatgttagagaattcatttctaatagataccgttactaagaaatttgataccatagtcccagttattcttcttattggatctttgtctaaagctaaattttgtaccgtatcgggccatcctattagtaagccgatctgggccgatttatcagattctgatattcttgatcgattcggtcggatatgtagaaatctttttcattatcacagtggatcctc
>H8
ttttttacgaatccgcggaagtttttggttatggcaataaatatagtttagcacttgtaaaacgtttaattactcgaatctatcaacagaaatctttgatttctttggttaatgattctaaccaaaaccgatttgttgggcacacccacaacaattttttttattctcgtttttattctcaaatgatatcagaaagtttttcaattattgtagaaattccattctcgctgcgattagtatcttatttcaaagaaaaagaaataccaaaatatcataatttacgatcaattcattcaatttttccctttttagaggacaaattatcgcatttaaattatgtctcagatatactaatacctcatcccatccatatggaaatcttggttcaaattcttcaatgctggattcaagatgttccctttttgcatttattgcgattctttcttcacgaatatcataattggaatagtcttctcattactcagaagaaatccattttcgttttttcaaaagaaaataaaagactatttgggttcctatacaatttttatgtgtttgaatgcgaatttttatttgtttttattcgtaaacaatccttttatttacgattaacatcttttggaacttttcttgaacgaacacatttctatggaaaaatagaacatctgcaaatagaaaaatttatagtaatatgtcgtaacgattttcataggaccttctggttcttcaaagatcctttcatgcattatgttcgatatcaaggaaaagcaattcttgcttcaaaggggactcatcttctgatgacgaaatggaaatatcattttgtcaatttctggcaatattattttcacttttggtctcaaccgtacaggatccatataaatcaattatcaaactattctttctattttctgggttatctttcaagtctactaagaaattcttcggcagtaaggaatcaaatgttagagaattcatttctaatagataccgttactaagaaatttgataccatagtcccagttattcttcttattggatctttgtctaaagctaaattttgtaccgtatcgggccatcctattagtaagccgatctgggccgatttatcagattctgatattcttgatcgattcggtcggatatgtagaaatctttttcattatcacagtggatcctc
>H9
ttttttacgaatccgcggaagtttttggttatggcaataaatatagtttagcacttgtaaaacgtttaattactcgaatctatcaacagaaatctttgatttctttggttaatgattctaaccaaaatcgatttgttgggcacacccacaacaattttttttattctcgtttttattctcaaatgatatcagaaagtttttcaattattgtagaaattccattctcgctgcgattagtatcttatttcaaagaaaaagaaataccaaaatatcataatttacgatcaattcattcaatttttccctttttagaggacaaattatcgcatttaaattatgtctcagatatactaatacctcatcccatccatatggaaatcttggttcaaattcttcaatgctggattcaagatgttccctttttgcattttttgcgattctttcttcacgaatatcataattggaatagtcttctcattactcagaagagatccattttcgttttttcaaaagaaaataaaagactatttgggttcctatacaatttttatgtgtttgaatgcgaatttttatttgtttttattcgtaaacaatccttttatttacgattaacatcttttggaacttttcttgaacgaacacatttctatggaaaaatagaacatctgcaaatagaaaaatttatagtaatatgtcgtaacgattttcataggaccttctggttcttcaaagatcctttcatgcattatgttcgatatcaaggaaaagcaattcttgcttcaaaggggactcatcttctgatgacgaaatggaaatatcattttgtcaatttctggcaatattattttcacttttggtctcaaccgtacaggatccatataaatcaattatcaaactattctttctattttcttggttatctttcaagtttactaagaaattcttcggcagtaaggaatcaaatgttagagaattcatttctaatagataccgttactaagaaatttgataccatagtcccagttattcttcttattggatctttgtctaaagctaaattttgtaccgtatcgggccatcctattagtaagccgatctgggccgatttatcagattctgatattcttgatcgattcggtcggatatgtagaaatctttttcattatcacagtggatcctc
>H10
ttttttacgaatccgcggaagtttttggttatggcaataaatatagtttagcacttgtaaaacgtttaattactcgaatctatcaacagaaatctttgatttctttggttaatgattctaaccaaaatcgatttgttgggcacacccacaacaattttttttattctcgtttttattctcaaatgatatcagaaagtttttcaattattgtagaaattccattctcgctgcgattagtatcttatttcaaagaaaaagaaataccaaaatatcataatttacgatcaattcattcaatttttccctttttagaggacaaattatcgcatttaaattatgtctcagatatactaatacctcatcccatccatatggaaatcttggttcaaattcttcaatgctggattcaagatgttccctttttgcattttttgcgattctttcttcacgaatatcataattggaatagtcttctcattactcagaagagatccattttcgttttttcaaaagaaaataaaagactatttgggttcctatacaatttttatgtgtttgaatgcgaatttttatttgtttttattcgtaaacaatccttttatttacgattaacatcttttggaacttttcttgaacgaacacatttctatggaaaaatagaacatctgcaaatagaaaaatttatagtaatatgtcgtaacgattttcataggaccttctggttcttcaaagatcctttcatgcattatgttcgatatcaaggaaaagcaattcttgcttcaaaggggactcatcttctgatgacgaaatggaaatatcattttgtcaatttctggcaatattattttcacttttggtctcaaccgtacaggatccatataaatcaattatcaaactattctttctattttcttggttatctttcaagtttactaagaaattcttcggcagtaaggaatcaaatgttagagaattcatttctaatagataccgttactaagaaatttgataccatagtcccagttattcttcttattggatctttgtctaaagctaaattttgtaccgtatcgggccatcctattagtaagccgatctgggccgatttatcagattctgatattcttgatcgattcggtcggatatgtagaaatctttttcattatcacagtggatcctc
>H11
ttttttacgaatccgcggaagtttttggttatggcaataaatatagtttagcacttgtaaaacgtttaattactcgaatctatcaacagaaatctttgatttctttggttaatgattctaaccaaaatcgatttgttgggcacacccacaacaattttttttattctcgtttttattctcaaatgatatcagaaagtttttcaattattgtagaaattccattctcgctgcgattagtatcttatttcaaagaaaaagaaataccaaaatatcataatttacgatcaattcattcaatttttccctttttagaggacaaattatcgcatttaaattatgtctcagatatactaatacctcatcccatccatatggaaatcttggttcaaattcttcaatgctggattcaagatgttccctttttgcattttttgcgattctttcttcacgaatatcataattggaatagtcttctcattactcagaagagatccattttcgttttttcaaaagaaaataaaagactatttgggttcctatacaatttttatgtgtttgaatgcgaatttttatttgtttttattcgtaaacaatccttttatttacgattaacatcttttggaacttttcttgaacgaacacatttctatggaaaaatagaacatctgcaaatagaaaaatttatagtaatatgtcgtaacgattttcataggaccttctggttcttcaaagatcctttcatgcattatgttcgatatcaaggaaaagcaattcttgcttcaaaggggactcatcttctgatgacgaaatggaaatatcattttgtcaatttctggcaatattattttcacttttggtctcaaccgtacaggatccatataaatcaattatcaaactattctttctattttcttggttatctttcaagtttactaagaaattcttcggcagtaaggaatcaaatgttagagaattcatttctaatagataccgttactaagaaatttgataccatagtcccagttattcttcttattggatctttgtctaaagctaaattttgtaccgtatcgggccatcctattagtaagccgatctgggccgatttatcagattctgatattcttgatcgattcggtcggatatgtagaaatctttttcattatcacagtggatcctc
>H12
ttttttacgaatccgcggaagtttttggttatggcaataaatatagtttagcacttgtaaaacgtttaattactcgaatctatcaacagaaatctttgatttctttggttaatgattctaaccaaaatcgatttgttgggcacacccacaacaattttttttattctcgtttttattctcaaatgatatcagaaagtttttcaattattgtagaaattccattctcgctgcgattagtatcttatttcaaagaaaaagaaataccaaaatatcataatttacgatcaattcattcaatttttccctttttagaggacaaattatcgcatttaaattatgtctcagatatactaatacctcatcccatccatatggaaatcttggttcaaattcttcaatgctggattcaagatgttccctttttgcattttttgcgattctttcttcacgaatatcataattggaatagtcttctcattactcagaagagatccattttcgttttttcaaaagaaaataaaagactatttgggttcctatacaatttttatgtgtttgaatgcgaatttttatttgtttttattcgtaaacaatccttttatttacgattaacatcttttggaacttttcttgaacgaacacatttctatggaaaaatagaacatctgcaaatagaaaaatttatagtaatatgtcgtaacgattttcataggaccttctggttcttcaaagatcctttcatgcattatgttcgatatcaaggaaaagcaattcttgcttcaaaggggactcatcttctgatgacgaaatggaaatatcattttgtcaatttctggcaatattattttcacttttggtctcaaccgtacaggatccatataaatcaattatcaaactattctttctattttcttggttatctttcaagtttactaagaaattcttcggcagtaaggaatcaaatgttagagaattcatttctaatagataccgttactaagaaatttgataccatagtcccagttattcttcttattggatctttgtctaaagctaaattttgtaccgtatcgggccatcctattagtaagccgatctgggccgatttatcagattctgatattcttgatcgattcggtcggatatgtagaaatctttttcattatcacagtggatcctc
>H13
ttttttacgaatccgcggaagtttttggttatggcaataaatatagtttagcacttgtaaaacgtttaattactcgaatctatcaacagaaatctttgatttctttggttaatgattctaaccaaaatcgatttgttgggcacacccacaacaattttttttattctcgtttttattctcaaatgatatcagaaagtttttcaattattgtagaaattccattctcgctgcgattagtatcttatttcaaagaaaaagaaataccaaaatatcataatttacgatcaattcattcaatttttccctttttagaggacaaattatcgcatttaaattatgtctcagatatactaatacctcatcccatccatatggaaatcttggttcaaattcttcaatgctggattcaagatgttccctttttgcattttttgcgattctttcttcacgaatatcataattggaatagtcttctcattactcagaagagatccattttcgttttttcaaaagaaaataaaagactatttgggttcctatacaatttttatgtgtttgaatgcgaatttttatttgtttttattcgtaaacaatccttttatttacgattaacatcttttggaacttttcttgaacgaacacatttctatggaaaaatagaacatctgcaaatagaaaaatttatagtaatatgtcgtaacgattttcataggaccttctggttcttcaaagatcctttcatgcattatgttcgatatcaaggaaaagcaattcttgcttcaaaggggactcatcttctgatgacgaaatggaaatatcattttgtcaatttctggcaatattattttcacttttggtctcaaccgtacaggatccatataaatcaattatcaaactattctttctattttcttggttatctttcaagtttactaagaaattcttcggcagtaaggaatcaaatgttagagaattcatttctaatagataccgttactaagaaatttgataccatagtcccagttattcttcttattggatctttgtctaaagctaaattttgtaccgtatcgggccatcctattagtaagccgatctgggccgatttatcagattctgatattcttgatcgattcggtcggatatgtagaaatctttttcattatcacagtggatcctc
>H14
ttttttacgaatccgcggaagtttttggttatggcaataaatatagtttagcacttgtaaaacgtttaattattcgaatctatcaacagaaatctttgatttctttggttaatgattctaaccaaaatcgatttgttgggcacacccacaacaattttttttattctcgtttttattctcaaatgatatcagaaagtttttcaattattgtagaaattccattctcgctgcgattagtatcttatttcaaagaaaaagaaataccaaaatatcataatttacgatcaattcattcaatttttccctttttagaggacaaattatcgcatttaaattatgtctcagatatactaatacctcatcctatccatatggaaatcttggttcaaattcttcaatgctggattcaagatgttccctttttgcatttattgcgattctttcttcacgaatatcataattggaatagtcttctcattactcagaagaaatccattttcgttttttcaaaagaaaataaaagactatttcggttcctatacaatttttatgtgtttgaatgcgaatttttatttgtttttattcgtaaacaatccttttatttgcgattaacatcttttggaacttttcttgaacgaacacatttctatggaaaaatagaacatctgcaaatagaaaaatttatagtaatatgtcgtaacgattttcataggaccttctggttcttcaaagatcctttcatgcattatgttcgatatcaaggaaaagcaattcttgcttcaaaggggactcatcttctgatgacgaaatggaaatatcattttgtcaatttctggcaatattatttttacttttggtctcaaccgtacaggatccatataaatcaattatcaaactattctttctattttctgggttatctttcaagtctactaagaaattcttcggcagtaaggaatcaaatgttagagaattcatttctaatagataccgttactaagaaatttgataccatagtcccagttattcttcttattggatctttgtctaaagctaaattttgtaccgtatcgggccgtcctattagtaagccgatctgggccgatttatcagattctgatattcttgatcgattcggtcggatatgtagaaatctttttcattatcacagtggatcctc
>H15
ttttttacgaatccgcggaagtttttggttatggcaataaatatagtttagcacttgtaaaacgtttaattattcgaatctatcaacagaaatctttgatttctttggttaatgattctaaccaaaatcgatttgttgggcacacccacaacaattttttttattctcgtttttattctcaaatgatatcagaaagtttttcaattattgtagaaattccattctcgctgcgattagtatcttatttcaaagaaaaagaaataccaaaatatcataatttacgatcaattcattcaatttttccctttttagaggacaaattatcgcatttaaattatgtctcagatatactaatacctcatcctatccatatggaaatcttggttcaaattcttcaatgctggattcaagatgttccctttttgcatttattgcgattctttcttcacgaatatcataattggaatagtcttctcattactcagaagaaatccattttcgttttttcaaaagaaaataaaagactatttcggttcctatacaatttttatgtgtttgaatgcgaatttttatttgtttttattcgtaaacaatccttttatttgcgattaacatcttttggaacttttcttgaacgaacacatttctatggaaaaatagaacatctgcaaatagaaaaatttatagtaatatgtcgtaacgattttcataggaccttctggttcttcaaagatcctttcatgcattatgttcgatatcaaggaaaagcaattcttgcttcaaaggggactcatcttctgatgacgaaatggaaatatcattttgtcaatttctggcaatattatttttacttttggtctcaaccgtacaggatccatataaatcaattatcaaactattctttctattttctgggttatctttcaagtctactaagaaattcttcggcagtaaggaatcaaatgttagagaattcatttctaatagataccgttactaagaaatttgataccatagtcccagttattcttcttattggatctttgtctaaagctaaattttgtaccgtatcgggccgtcctattagtaagccgatctgggccgatttatcagattctgatattcttgatcgattcggtcggatatgtagaaatctttttcattatcacagtggatcctc
>H16
ttttttacgaatccgcggaagtttttggttatggcaataaatatagtttagcacttgtaaaacgtttaattattcgaatctatcaacagaaatctttgatttctttggttaatgattctaaccaaaatcgatttgttgggcacacccacaacaattttttttattctcgtttttattctcaaatgatatcagaaagtttttcaattattgtagaaattccattctcgctgcgattagtatcttatttcaaagaaaaagaaataccaaaatatcataatttacgatcaattcattcaatttttccctttttagaggacaaattatcgcatttaaattatgtctcagatatactaatacctcatcctatccatatggaaatcttggttcaaattcttcaatgctggattcaagatgttccctttttgcatttattgcgattctttcttcacgaatatcataattggaatagtcttctcattactcagaagaaatccattttcgttttttcaaaagaaaataaaagactatttcggttcctatacaatttttatgtgtttgaatgcgaatttttatttgtttttattcgtaaacaatccttttatttgcgattaacatcttttggaacttttcttgaacgaacacatttctatggaaaaatagaacatctgcaaatagaaaaatttatagtaatatgtcgtaacgattttcataggaccttctggttcttcaaagatcctttcatgcattatgttcgatatcaaggaaaagcaattcttgcttcaaaggggactcatcttctgatgacgaaatggaaatatcattttgtcaatttctggcaatattatttttacttttggtctcaaccgtacaggatccatataaatcaattatcaaactattctttctattttctgggttatctttcaagtctactaagaaattcttcggcagtaaggaatcaaatgttagagaattcatttctaatagataccgttactaagaaatttgataccatagtcccagttattcttcttattggatctttgtctaaagctaaattttgtaccgtatcgggccgtcctattagtaagccgatctgggccgatttatcagattctgatattcttgatcgattcggtcggatatgtagaaatctttttcattatcacagtggatcctc
>H17
ttttttacgaatccgcggaagtttttggttatggcaataaatatagtttagcacttgtaaaacgtttaattattcgaatctatcaacagaaatctttgatttctttggttaatgattctaaccaaaatcgatttgttgggcacacccacaacaattttttttattctcgtttttattctcaaatgatatcagaaagtttttcaattattgtagaaattccattctcgctgcgattagtatcttatttcaaagaaaaagaaataccaaaatatcataatttacgatcaattcattcaatttttccctttttagaggacaaattatcgcatttaaattatgtctcagatatactaatacctcatcctatccatatggaaatcttggttcaaattcttcaatgctggattcaagatgttccctttttgcatttattgcgattctttcttcacgaatatcataattggaatagtcttctcattactcagaagaaatccattttcgttttttcaaaagaaaataaaagactatttcggttcctatacaatttttatgtgtttgaatgcgaatttttatttgtttttattcgtaaacaatccttttatttgcgattaacatcttttggaacttttcttgaacgaacacatttctatggaaaaatagaacatctgcaaatagaaaaatttatagtaatatgtcgtaacgattttcataggaccttctggttcttcaaagatcctttcatgcattatgttcgatatcaaggaaaagcaattcttgcttcaaaggggactcatcttctgatgacgaaatggaaatatcattttgtcaatttctggcaatattatttttacttttggtctcaaccgtacaggatccatataaatcaattatcaaactattctttctattttctgggttatctttcaagtctactaagaaattcttcggcagtaaggaatcaaatgttagagaattcatttctaatagataccgttactaagaaatttgataccatagtcccagttattcttcttattggatctttgtctaaagctaaattttgtaccgtatcgggccgtcctattagtaagccgatctgggccgatttatcagattctgatattcttgatcgattcggtcggatatgtagaaatctttttcattatcacagtggatcctc
>H18
ttttttacgaatccgcggaagtttttggttatggcaataaatatagtttagcacttgtaaaacgtttaattattcgaatctatcaacagaaatctttgatttctttggttaatgattctaaccaaaatcgatttgttgggcacacccacaacaattttttttattctcgtttttattctcaaatgatatcagaaagtttttcaattattgtagaaattccattctcgctgcgattagtatcttatttcaaagaaaaagaaataccaaaatatcataatttacgatcaattcattcaatttttccctttttagaggacaaattatcgcatttaaattatgtctcagatatactaatacctcatcctatccatatggaaatcttggttcaaattcttcaatgctggattcaagatgttccctttttgcatttattgcgattctttcttcacgaatatcataattggaatagtcttctcattactcagaagaaatccattttcgttttttcaaaagaaaataaaagactatttcggttcctatacaatttttatgtgtttgaatgcgaatttttatttgtttttattcgtaaacaatccttttatttgcgattaacatcttttggaacttttcttgaacgaacacatttctatggaaaaatagaacatctgcaaatagaaaaatttatagtaatatgtcgtaacgattttcataggaccttctggttcttcaaagatcctttcatgcattatgttcgatatcaaggaaaagcaattcttgcttcaaaggggactcatcttctgatgacgaaatggaaatatcattttgtcaatttctggcaatattatttttacttttggtctcaaccgtacaggatccatataaatcaattatcaaactattctttctattttctgggttatctttcaagtctactaagaaattcttcggcagtaaggaatcaaatgttagagaattcatttctaatagataccgttactaagaaatttgataccatagtcccagttattcttcttattggatctttgtctaaagctaaattttgtaccgtatcgggccgtcctattagtaagccgatctgggccgatttatcagattctgatattcttgatcgattcggtcggatatgtagaaatctttttcattatcacagtggatcctc
>H19
ttttttacgaatccgcggaagtttttggttatggcaataaatatagtttagcacttgtaaaacgtttaattattcgaatctatcaacagaaatctttgatttctttggttaatgattctaaccaaaatcgatttgttgggcacacccacaacaattttttttattctcgtttttattctcaaatgatatcagaaagtttttcaattattgtagaaattccattctcgctgcgattagtatcttatttcaaagaaaaagaaataccaaaatatcataatttacgatcaattcattcaatttttccctttttagaggacaaattatcacatttaaattatgtctcagatatactaatacctcatcctatccatatggaaatcttggttcaaattcttcaatgctggattcaagatgttccctttttgcatttattgcgattctttcttcacgaatatcataattggaatagtcttctcattactcagaagaaatccattttcgttttttcaaaagaaaataaaagactatttcggttcctatacaatttttatgtgtttgaatgcgaatttttatttgtttttattcgtaaacaatccttttatttgcgattaacatcttttggaacttttcttgaacgaacacatttctatggaaaaatagaacatctgcaaatagaaaaatttatagtaatatgtcgtaacgattttcataggaccttctggttcttcaaagatgctttcatgcattatgttcgatatcaaggaaaagcaattcttgcttcaaaggggactcatcttctgatgacgaaatggaaatatcattttgtcaatttctggcaatattatttttacttttggtctcaaccgtacaggatccatataaatcaattatcaaactattctttctattttctgggttatctttcaagtctactaagaaattcttcggcagtaaggaatcaaatgttagagaattcatttctaatagataccgttactaagaaatttgataccatagtcccagttattcttcttattggatctttgtctaaagctaaattttgtaccgtatcgggccgtcctattagtaagccgatctgggccgatttatcagattctgatattcttgatcgattcggtcggatatgtagaaatctttttcattatcacagtggatcctc
>H20
ttttttacgaatccgcggaagtttttggttatggcaataaatatagtttagcacttgtaaaacgtttaattattcgaatctatcaacagaaatctttgatttctttggttaatgattctaaccaaaatcgatttgttgggcacacccacaacaattttttttattctcgtttttattctcaaatgatatcagaaagtttttcaattattgtagaaattccattctcgctgcgattagtatcttatttcaaagaaaaagaaataccaaaatatcataatttacgatcaattcattcaatttttccctttttagaggacaaattatcacatttaaattatgtctcagatatactaatacctcatcctatccatatggaaatcttggttcaaattcttcaatgctggattcaagatgttccctttttgcatttattgcgattctttcttcacgaatatcataattggaatagtcttctcattactcagaagaaatccattttcgttttttcaaaagaaaataaaagactatttcggttcctatacaatttttatgtgtttgaatgcgaatttttatttgtttttattcgtaaacaatccttttatttgcgattaacatcttttggaacttttcttgaacgaacacatttctatggaaaaatagaacatctgcaaatagaaaaatttatagtaatatgtcgtaacgattttcataggaccttctggttcttcaaagatcctttcatgcattatgttcgatatcaaggaaaagcaattcttgcttcaaaggggactcatcttctgatgacgaaatggaaatatcattttgtcaatttctggcaatattatttttacttttggtctcaaccgtacaggatccatataaatcaattatcaaactattctttctattttctgggttatctttcaagtctactaagaaattcttcggcagtaaggaatcaaatgttagagaattcatttctaatagataccgttactaagaaatttgataccatagtcccagttattcttcttattggatctttgtctaaagctaaattttgtaccgtatcgggccgtcctattagtaagccgatctgggccgatttatcagattctgatattcttgatcgattcggtcggatatgtagaaatctttttcattatcacagtggatcctc
>H21
ttttttacgaatccgcggaagtttttggttatggcaataaatatagtttagcacttgtaaaacgtttaattattcgaatctatcaacagaaatctttgatttctttggttaatgattctaaccaaaatcgatttgttgggcacacccacaacaattttttttattctcgtttttattctcaaatgatatcagaaagtttttcaattattgtagaaattccattctcgctgcgattagtatcttatttcaaagaaaaagaaataccaaaatatcataatttacgatcaattcattcaatttttccctttttagaggacaaattatcgcatttaaattatgtctcagatatactaatacctcatcctatccatatggaaatcttggttcaaattcttcaatgctggattcaagatgttccctttttgcatttattgcgattctttcttcacgaatatcataattggaatagtcttctcattactcagaagaaatccattttcgttttttcaaaagaaaataaaagactatttcggttcctatacaatttttatgtgtttgaatgcgaatttttatttgtttttattcgtaaacaatccttttatttgcgattaacatcttttggaacttttcttgaacgaacacatttctatggaaaaatagaacatccgcaaatagaaaaatttatagtaatatgtcgtaacgattttcataggaccttctggttcttcaaagatcctttcatgcattatgttcgatatcaaggaaaagcaattcttgcttcaaaggggactcatcttctgatgacgaaatggaaatatcattttgtcaatttctggcaatattatttttacttttggtctcaaccgtacaggatccatataaatcaattatcaaactattctttctattttctgggttatctttcaagtctactaagaaattcttcggcagtaaggaatcaaatgttagagaattcatttctaatagataccgttactaagaaatttgataccatagtcccagttattcttcttattggatctttgtctaaagctaaattttgtaccgtatcgggccgtcctattagtaagccgatctgggccgatttatcagattctgatattcttgatcgattcggtcggatatgtagaaatctttttcattatcacagtggatcctc
>H22
ttttttacgaatccgcggaagtttttggttatggcaataaatatagtttagcacttgtaaaacgtttaattattcgaatctatcaacagaaatctttgatttctttggttaatgattctaaccaaaatcgatttgttgggcacacccacaacaattttttttattctcgtttttattctcaaatgatatcagaaagtttttcaattattgtagaaattccattctcgctgcgattagtatcttatttcaaagaaaaagaaataccaaaatatcataatttacgatcaattcattcaatttttccctttttagaggacaaattatcgcatttaaattatgtctcagatatactaatacctcatcctatccatatggaaatcttggttcaaattcttcaatgctggattcaagatgttccctttttgcatttattgcgattctttcttcacgaatatcataattggaatagtcttctcattactcagaagaaatccattttcgttttttcaaaagaaaataaaagactatttcggttcctatacaatttttatgtgtttgaatgcgaatttttatttgtttttattcgtaaacaatccttttatttgcgattaacatcttttggaacttttcttgaacgaacacatttctatggaaaaatagaacatctgcaaatagaaaaatttatagtaatatgtcgtaacgattttcataggaccttctggttcttcaaagatcctttcatgcattatgttcgatatcaaggaaaagcaattcttgcttcaaaggggactcatcttctgatgacgaaatggaaatatcattttgtcaatttctggcaatattatttttacttttggtctcaaccgtacaggatccatataaatcaattatcaaactattctttctattttctgggttatctttcaagtctactaagaaattcttcggcagtaaggaatcaaatgttagagaattcatttctaatagataccgttactaagaaatttgataccatagtcccagttattcttcttattggatctttgtctaaagctaaattttgtaccgtatcgggccgtcctattagtaagccgatctgggccaatttatcagattctgatattcttgatcgattcggtcggatatgtagaaatctttttcattatcacagtggatcctc
>H23
ttttttacgaatccgcggaagtttttggttatggcaataaatatagtttagcacttgtaaaacgtttaattattcgaatctatcaacagaaatctttgatttctttggttaatgattctaaccaaaatcgatttgttgggcacacccacaacaattttttttattctcgtttttattctcaaatgatatcagaaagtttttcaattattgtagaaattccattctcgctgcgattagtatcttatttcaaagaaaaagaaataccaaaatatcataatttacgatcaattcattcaatttttccctttttagaggacaaattatcgcatttaaattatgtctcagatatactaatacctcatcctatccatatggaaatcttggttcaaattcttcaatgctggattcaagatgttccctttttgcatttattgcgattctttcttcacgaatatcataattggaatagtcttctcattactcagaagaaatccattttcgttttttcaaaagaaaataaaagactatttcggttcctatacaatttttatgtgtttgaatgcgaatttttatttgtttttattcgtaaacaatccttttatttgcgattaacatcttttggaacttttcttgaacgaacacatttctatggaaaaatagaacatctgcaaatagaaaaatttatagtaatatgtcgtaacgattttcataggaccttctggttcttcaaagatcctttcatgcattatgttcgatatcaaggaaaagcaattcttgcttcaaaggggactcatcttctgatgacgaaatggaaatatcattttgtcaatttctggcaatattatttttacttttggtctcaaccgtacaggatccatataaatcaattatcaaactattctttctattttctgggttatctttcaagtctactaagaaattcttcggcagtaaggaatcaaatgttagagaattcatttctaatagataccgttactaagaaatttgataccatagtcccagttattcttcttattggatctttgtctaaagctaaattttgtaccgtatcgggccgtcctattagtaagccgatctgggccgatttatcagattctgatattcttgatcgattcggtcggatatgtagaaatctttttcattatcacagtggatcctc
>H24
ttttttacgaatccgcggaagtttttggttatggcaataaatatagtttagcacttgtaaaacgtttaattattcgaatctatcaacagaaatctttgatttctttggttaatgattctaaccaaaatcgatttgttgggcacacccacaacaattttttttattctcgtttttattctcaaatgatatcagaaagtttttcaattattgtagaaattccattctcgctgcgattagtatcttatttcaaagaaaaagaaataccaaaatatcataatttacgatcaattcattcaatttttccctttttagaggacaaattatcgcatttaaattatgtctcagatatactaatacctcatcctatccatatggaaatcttggttcaaattcttcaatgctggattcaagatgttccctttttgcatttattgcgattctttcttcacgaatatcataattggaatagtcttctcattactcagaagaaatccattttcgttttttcaaaagaaaataaaagactatttcggttcctatacaatttttatgtgtttgaatgcgaatttttatttgtttttattcgtaaacaatccttttatttgcgattaacatcttttggaacttttcttgaacgaacacatttctatggaaaaatagaacatctgcaaatagaaaaatttatagtaatatgtcgtaacgattttcataggaccttctggttcttcaaagatcctttcatgcattatgttcgatatcaaggaaaagcaattcttgcttcaaaggggactcatcttctgatgacgaaatggaaatatcattttgtcaatttctggcaatattattttgacttttggtctcaaccgtacaggatccatataaatctattatcaaactattctttctattttctgggttatctttcaagtctactaagaaattcttcggcagtaaggaatcaaatgttagagaattcatttctaatagataccgttactaagaaatttgataccatagtcccagttattcttcttattggatctttgtctaaagctaaattttgtaccgtatcgggccgtcctattagtaagccgatctgggccgatttatcagattctgatattcttgatcgattcggtcggatatgtagaaatctttttcattatcacagtggatcctc
>H25
ttttttacgaatccgcggaagtttttggttatggcaataaatatagtttagcacttgtaaaacgtttaattattcgaatctatcaacagaaatctttgatttctttggttaatgattctaaccaaaatcgatttgttgggcacacccacaacaattttttttattctcgtttttattctcaaatgatatcagaaagtttttcaattattgtagaaattccattctcgctgcgattagtatcttatttcaaagaaaaagaaataccaaaatatcataatttacgatcaattcattcaatttttccctttttagaggacaaattatcgcatttaaattatgtctcagatatactaatacctcatcctatccatatggaaatcttggttcaaattcttcaatgctggattcaagatgttccctttttgcatttattgcgattctttcttcacgaatatcataattggaatagtcttctcattactcagaagaaatccattttcgttttttcaaaagaaaataaaagactatttcggttcctatacaatttttatgtgtttgaatgcgaatttttatttgtttttattcgtaaacaatccttttatttgcgattaacatcttttggaacttttcttgaacgaacacatttctatggaaaaatagaacatctgcaaatagaaaaatttatagtaatatgtcgtaacgattttcataggaccttctggttcttcaaagatcctttcatgcattatgttcgatatcaaggaaaagcaattcttgcttcaaaggggactcatcttctgatgacgaaatggaaatatcattttgtcaatttctggcaatattatttttacttttggtctcaaccgtacaggatccatataaatctattatcaaactattctttctattttctgggttatctttcaagtctactaagaaattcttcggcagtaaggaatcaaatgttagagaattcatttctaatagataccgttactaagaaatttgataccatagtcccagttattcttcttattggatctttgtctaaagctaaattttgtaccgtatcgggccgtcctattagtaagccgatctgggccgatttatcagattctgatattcttgatcgattcggtcggatatgtagaaatctttttcattatcacagtggatcctc
>H26
ttttttacgaatccgcggaagtttttggttatggcaataaatatagtttagcacttgtaaaacgtttaattattcgaatctatcaacagaaatctttgatttctttggttaatgattctaaccaaaatcgatttgttgggcacacccacaacaattttttttattctcgtttttattctcaaatgatatcagaaagtttttcaattattgtagaaattccattctcgctgcgattagtatcttatttcaaagaaaaagaaataccaaaatatcataatttacgatcaattcattcaatttttccctttttagaggacaaattatcgcatttaaattatgtctcagatatactaatacctcatcctatccatatggaaatcttggttcaaattcttcaatgctggattcaagatgttccctttttgcatttattgcgattctttcttcacgaatatcataattggaatagtcttctcattactcagaagaaatccattttcgttttttcaaaagaaaataaaagactatttcggttcctatacaatttttatgtgtttgaatgcgaatttttatttgtttttattcgtaaacaatccttttatttgcgattaacatcttttggaacttttcttgaacgaacacatttctatggaaaaatagaacatctgcaaatagaaaaatttatagtaatatgtcgtaacgattttcataggaccttctggttcttcaaagatcctttcatgcattatgttcgatatcaaggaaaagcaattcttgcttcaaaggggactcatcttctgatgacgaaatggaaatatcattttgtcaatttctggcaatattatttttacttttggtctcaaccgtacaggatccatataaatcaattatcaaactattctttctattttctgggttatctttcaagtctactaagaaattcttcggcagtaaggaatcaaatgttagagaattcatttctaatagataccgttactaagaaatttgataccatagtcccagttattcttcttattggatctttgtctaaagctaaattttgtaccgtatcgggccgtcctattagtaagccgatctgggccgatttatcagattctgatattcttgatcgattcggtcggatatgtagaaatctttttcattatcacagtggatcctc
>H27
ttttttacgaatccgcggaagtttttggttatggcaataaatatagtttagcacttgtaaaacgtttaattattcgaatctatcaacagaaatctttgatttctttggttaatgattctaaccaaaatcgatttgttgggcacacccacaacaattttttttattctcgtttttattctcaaatgatatcagaaagtttttcaattattgtagaaattccattctcgctgcgattagtatcttatttcaaagaaaaagaaataccaaaatatcataatttacgatcaattcattcaatttttccctttttagaggacaaattatcgcatttaaattatgtctcagatatactaatacctcatcctatccatatggaaatcttggttcaaattcttcaatgctggattcaagatgttccctttttgcatttattgcgattctttcttcacgaatatcataattggaatagtcttctcattactcagaagaaatccattttcgttttttcaaaagaaaataaaagactatttcggttcctatacaatttttatgtgtttgaatgcgaatttttatttgtttttattcgtaaacaatccttttatttgcgattaacatcttttggaacttttcttgaacgaacacatttctatggaaaaatagaacatctgcaaatagaaaaatttatagtaatatgtcgtaacgattttcataggaccttctggttcttcaaagatcctttcatgcattatgttcgatatcaaggaaaagcaattcttgcttcaaaggggactcatcttctgatgacgaaatggaaatatcattttgtcaatttctggcaatattatttttacttttggtctcaaccgtacaggatccatataaatcaattatcaaactattctttctattttctgggttatctttcaagtctactaagaaattcttcggcagtaaggaatcaaatgttagagaattcatttctaatagataccgttactaagaaatttgataccatagtcccagttattcttcttattggatctttgtctaaagctaaattttgtaccgtatcgggccgtcctattagtaagccgatctgggccgatttatcagattctgatattcttgatcgattcggtcggatatgtagaaatctttttcattatcacagtggatcctc
>H28
ttttttacgaatccgcggaagtttttggttatggcaataaatatagtttagcacttgtaaaacgtttaattattcgaatctatcaacagaaatctttgatttctttggttaatgattctaaccaaaatcgatttgttgggcacacccacaacaattttttttattctcgtttttattctcaaatgatatcagaaagtttttcaattattgtagaaattccattctcgctgcgattagtatcttatttcaaagaaaaagaaataccaaaatatcataatttacgatcaattcattcaatttttccctttttagaggacaaattatcacatttaaattatgtctcagatatactaatacctcatcctatccatatggaaatcttggttcaaattcttcaatgctggattcaagatgttccctttttgcatttattgcgattctttcttcacgaatatcataattggaatagtcttctcattactcagaagaaatccattttcgttttttcaaaagaaaataaaagactatttcggttcctatacaatttttatgtgtttgaatgcgaatttttatttgtttttattcgtaaacaatccttttatttgcgattaacatcttttggaacttttcttgaacgaacacatttctatggaaaaatagaacatctgcaaatagaaaaatttatagtaatatgtcgtaacgattttcataggaccttctggttcttcaaagatcctttcatgcattatgttcgatatcaaggaaaagcaattcttgcttcaaaggggactcatcttctgatgacgaaatggaaatatcattttgtcaatttctggcaatattatttttacttttggtctcaaccgtacaggatccatataaatcaattatcaaactattctttctattttctgggttatctttcaagtctactaagaaattcttcggcagtaaggaatcaaatgttagagaattcatttctaatagataccgttactaagaaatttgataccatagtcccagttattcttcttattggatctttgtctaaagctaaattttgtaccgtatcgggccgtcctattagtaagccgatctgggccgatttatcagattctgatattcttgatcgattcggtcggatatgtagaaatctttttcattatcacagtggatcctc
>H29
ttttttacgaatccgcggaagtttttggttatggcaataaatatagtttagcacttgtaaaacgtttaattattcgaatctatcaacagaaatctttgatttctttggttaatgattctaaccaaaatcgatttgttgggcacacccacaacaattttttttattctcgtttttattctcaaatgatatcagaaagtttttcaattattgtagaaattccattctcgctgcgattagtatcttatttcaaagaaaaagaaataccaaaatatcataatttacgatcaattcattcaatttttccctttttagaggacaaattatcgcatttaaattatgtctcagatatactaatacctcatcctatccatatggaaatcttggttcaaattcttcaatgctggattcaagatgttccctttttgcatttattgcgattctttcttcacgaatatcataattggaatagtcttctcattactcagaagaaatccattttcgttttttcaaaagaaaataaaagactatttcggttcctatacaatttttatgtgtttgaatgcgaatttttatttgtttttattcgtaaacaatccttttatttgcgattaacatcttttggaacttttcttgaacgaacacatttctatggaaaaatagaacatctgcgaatagaaaaatttatagtaatatgtcgtaacgattttcataggaccttctggttcttcaaagatcctttcatgcattatgttcgatatcaaggaaaagcaattcttgcttcaaaggggactcatcttctgatgacgaaatggaaatatcattttgtcaatttctggcaatattattttgacttttggtctcaaccgtacaggatccatataaatcaattatcaaactattctttctattttctgggttatctttcaagtctactaagaaattcttcggcagtaaggaatcaaatgttagagaattcatttctaatagataccgttactaagaaatttgataccatagtcccagttattcttcttattggatctttgtctaaagctaaattttgtaccgtatcgggccgtcctattagtaagccgatctgggccgatttatcagattctgatattcttgatcgattcggtcggatatgtagaaatctttttcattatcacagtggatcctc
>H30
ttttttacgaatccgcggaagtttttggttatggcaataaatatagtttagcacttgtaaaacgtttaattattcgaatctatcaacagaaatctttgatttctttggttaatgattctaaccaaaatcgatttgttgggcacacccacaacaattttttttattctcgtttttattctcaaatgatatcagaaagtttttcaattattgtagaaattccattctcgctgcgattagtatcttatttcaaagaaaaagaaataccaaaatatcataatttacgatcaattcattcaatttttccctttttagaggacaaattatcgcatttaaattatgtctcagatatactaatacctcatcctatccatatggaaatcttggttcaaattcttcaatgctggattcaagatgttccctttttgcatttattgcgattctttcttcacgaatatcataattggaatagtcttctcattactcagaagaaatccattttcgttttttcaaaagaaaataaaagactatttcggttcctatacaatttttatgtgtttgaatgcgaatttttatttgtttttattcgtaaacaatccttttatttgcgattaacatcttttggaacttttcttgaacgaacacatttctatggaaaaatagaacatctgcgaatagaaaaatttatagtaatatgtcgtaacgattttcataggaccttctggttcttcaaagatcctttcatgcattatgttcgatatcaaggaaaagcaattcttgcttcaaaggggactcatcttctgatgacgaaatggaaatatcattttgtcaatttctggcaatattatttttacttttggtctcaaccgtacaggatccatataaatcaattatcaaactattctttctattttctgggttatctttcaagtctactaagaaattcttcggcagtaaggaatcaaatgttagagaattcatttctaatagataccgttactaagaaatttgataccatagtcccagttattcttcttattggatctttgtctaaagctaaattttgtaccgtatcgggccgtcctattagtaagccgatctgggccgatttatcagattctgatattcttgatcgattcggtcggatatgtagaaatctttttcattatcacagtggatcctc
>H31
ttttttacgaatccgcggaagtttttggttatggcaataaatatagtttagcacttgtaaaacgtttaattattcgaatctatcaacagaaatctttgatttctttggttaatgattctaaccaaaatcgatttgttgggcacacccacaacaattttttttattctcgtttttattctcaaatgatatcagaaagtttttcaattattgtagaaattccattctcgctgcgattagtatcttatttcaaagaaaaagaaataccaaaatatcataatttacgatcaattcattcaatttttccctttttagaggacaaattatcgcatttaaattatgtctcagatatactaatacctcatcctatccatatggaaatcttggttcaaattcttcaatgctggattcaagatgttccctttttgcatttattgcgattctttcttcacgaatatcataattggaatagtcttctcattactcagaagaaatccattttcgttttttcaaaagaaaataaaagactatttcggttcctatacaatttttatgtgtttgaatgcgaatttttatttgtttttattcgtaaacaatccttttatttgcgattaacatcttttggaacttttcttgaacgaacacatttctatggaaaaatagaacatctgcgaatagaaaaatttatagtaatatgtcgtaacgattttcataggaccttctggttcttcaaagatcctttcatgcattatgttcgatatcaaggaaaagcaattcttgcttcaaaggggactcatcttctgatgacgaaatggaaatatcattttgtcaatttctggcaatattatttttacttttggtctcaaccgtacaggatccatataaatcaattatcaaactattctttctattttctgggttatctttcaagtctactaagaaattcttcggcagtaaggaatcaaatgttagagaattcatttctaatagataccgttactaagaaatttgataccatagtcccagttattcttcttattggatctttgtctaaagctaaattttgtaccgtatcgggccgtcctattagtaagccgatctgggccgatttatcagattctgatattcttgatcgattcggtcggatatgtagaaatctttttcattatcacagtggatcctc
>H32
ttttttacgaatccgcggaagtttttggttatggcaataaatatagtttagcacttgtaaaacgtttaattattcgaatctatcaacagaaatctttgatttctttggttaatgattctaaccaaaatcgatttgttgggcacacccacaacaattttttttattctcgtttttattctcaaatgatatcagaaagtttttcaattattgtagaaattccattctcgctgcgattagtatcttatttcaaagaaaaagaaataccaaaatatcataatttacgatcaattcattcaatttttccctttttagaggacaaattatcgcatttaaattatgtctcagatatactaatacctcatcctatccatatggaaatcttggttcaaattcttcaatgctggattcaagatgttccctttttgcatttattgcgattctttcttcacgaatatcataattggaatagtcttctcattactcagaagaaatccattttcgttttttcaaaagaaaataaaagactatttcggttcctatacaatttttatgtgtttgaatgcgaatttttatttgtttttattcgtaaacaatccttttatttgcgattaacatcttttggaacttttcttgaacgaacacatttctatggaaaaatagaacatctgcaaatagaaaaatttatagtaatatgtcgtaacgattttcataggaccttctggttcttcaaagatcctttcatgcattatgttcgatatcaaggaaaagcaattcttgcttcaaaggggactcatcttctgatgacgaaatggaaatatcattttgtcaatttctggcaatattatttttacttttggtctcaaccgtacaggatccatataaatcaattatcaaactattctttctattttctgggttatctttcaagtctactaagaaattcttcggcagtaaggaatcaaatgttagagaattcatttctaatagataccgttactaagaaatttgataccatagtcccagttattcttcttattggatctttgtctaaagctaaattttgtaccgtatcgggccgtcctattagtaagccgatctgggccgatttatcagattctgatattcttgatcgattcggtcggatatgtagaaatctttttcattatcacagtggatcctc
