# Supplementary material for: Aneuploidy promotes intraspecific diversification of the endemic East Asian herb Lycoris aurea complex
Source: Front Plant Sci. 2022 Sep 29;13:955724. doi: 10.3389/fpls.2022.955724 (PMC9558133; doi:10.3389/fpls.2022.955724)
Supplement: Supplementary file 3 [file Data_Sheet_2.FASTA]

>H1
aaaagggatatttagctgccataaaagctttttctttagcaaagtcagtttctaccggagattcaaaaagtttttttgtgcgacaaacaagtaagaaaatcttggaataatctgaatttccatggctcaaagaacttccaatttaggaataggaataattcccattaactaatgtattgaactcctcaagattagttagaactaactgctataatatgtagaatacgaatttatctgtctgctggttctaagcattattattattatttttattttcttttcccaatagaaaaaagaaagattttttctattgggaaaagaaaatgaaattgtgatggatataaaaactcttttgttttagtatatgcctaactcaagacctaattggtttgatattatcataaattagaaattatgtacacaacaaagaacaaagagtattattaatagttaattaatacttaatgatactaagaaagtatcgaaattgttagaaaaattcctttaatttagtaattaaaatgtgatacatatgaaatcctatttatttcattttgttaagtgagaaaataaatctctttgacgatttgtttttcatttatctgatttcacgaattcaaaataaataaagaaaaaatagaagaagggggcaattcttatcttagtctctatctcgatggaaaacaaaactttcaagttccaattgttccgggagaacttagtatatatatagtgcgtaaaagttgactgttaaaactgaacctacaatgacactaaccaagaattattgaaaatgaattgagtttaaaggagctcttattcatccgttctaatgtttactaaactatattgaatccttgaatctagatctagacaattcaacatgaattgactatt
>H2
aaaagggatatttagctgccataaaagctttttctttagcaaagtcagtttctaccggagattcaaaaagtttttttgtgcgacaaacaagtaagaaaatcttggaataatctgaatttccatggctcaaagaacttccaatttaggaataggaataattcccattaactaatgtattgaactcctcaagattagttagaactaactgctataatatgtagaatacgaatttatctgtctgctggttctaagcattattattattatttttattttcttttcccaatagaaaaaatctttcttttttctattgggaaaagaaaatgaaattgtgatggatataaaaactcttttgttttagtatatgcctaactcaagacctaattggtttgatattatcataaattagaaattatgtacacaacaaagaacaaagagtattattaatagttaattaatacttaatgatactaagaaagtatcgaaattgttagaaaaattcctttaatttagtaattaaaatgtgatacatatgaaatcctatttatttcattttgttaagtgagaaaataaatctctttgacgatttgtttttcatttatctgatttcacgaattcaaaataaataaagaaaaaatagaagaagggggcaattcttatcttagtctctatctcgatggaaaacaaaactttcaagttccaattgttccgggagaacttagtatatatatagtgcgtaaaagttgactgttaaaactgaacctacaatgacactaaccaagaattattgaaaatgaattgagtttaaaggagctcttattcatccgttctaatgtttactaaactatattgaatccttgaatctagatctagacaattcaacatgaattgactatt
>H3
aaaagggatatttagctgccataaaagctttttctttagcaaagtcagtttctaccggagattcaaaaagtttttttgtgcgacaaacaagtaagaaaatcttggaataatctgaatttccatggctcaaagaacttccaatttaggaataggaataattcccattaactaatgtattgaactcctcaagattagttagaactaactgctataatatgtagaatacgaatttatctgtctgctggttctaagcattattattattatttttattttcttttcccaatagaaaaaatctttcttttttctattgggaaaagaaaatgaaattgtgatggatataaaaactcttttgttttagtatatgcctaactcaagacctaattggtttgatattatcataaattagaaattatgtacacaacaaagaacaaagagtattattaatagttaattaatacttaatgatactaagaaagtatcgaaattgttagaaaaattcctttaatttagtaattaaaatgtgatacatatgaaatcctatttatttcattttgttaagtgagaaaataaatctctttgacgatttgtttttcatttatctgatttcacgaattcaaaataaataaagaaaaaatagaagaagggggcaattcttatcttagtctctatctcgatggaaaacaaaactttcaagttccaattgttccgggagaacttagtatatatatagtgcgtaaaagttgactgttaaaactgaacctacaatgacactaaccaagaattattgaaaatgaattgagtttaaaggagctcttattcatccgttctaatgtttactaaactatattgaatccttgaatctagatctagacaattcaacatgaattgactatt
>H4
aaaagggatatttagctgccataaaagctttttctttagcaaagtcagtttctaccggagattcaaaaagtttttttgtgcgacaaacaagtaagaaaatcttggaataatctgaatttccatggctcaaagaacttccaatttaggaataggaataattcccattaactaatgtattgaactcctcaagattagttagaactagctgctataatatgtagaatacgaatttatctgtctgctggttctaagcattattattattattttcattttcttttcccaatagaaaaaagaaagattttttctattgggaaaagaaaatgaaattgtgatggatataaaaactcttttgttttagtatatgcctaactcaagacctaattggtttgatattatcataaattagaaattatgtacacaacaaagaacaaagagtattattaatagttaattaatacttaatgatactaagaaagtatcgaaattgttagaaaaattcctttaatttagtaattaaaatgtgatacatatgaaatcctatttatttcattttgttaagtgagaaaataaatctctttgacgatttgtttttcatttatctgatttcacgaattcaaaataaataaagaaaaaatagaagaagggggcaattcttatcttagtctctatctcgatggaaaacaaaactttcaagttccaattgttccgggagaacttagtatatatatagtgcgtaaaagttgactgttaaaactgaacctacaatgacactaaccaagaattattgaaaatgaattgagtttaaaggagctcttattcatccgttctaatgtttactaaactatattgaatccttgaatctagatctagacaattcaacatgaattgactatt
>H5
aaaagggatatttagctgccataaaagctttttctttagcaaagtcagtttctaccggagattcaaaaagtttttttgtgcgacaaacaagtaagaaaatcttggaataatctgaatttccatggctcaaagaacttccaatttaggaataggaataattcccattaactaatgtattgaactcctcaagattagttagaactaactgctataatatgtagaatacgaatttatctgtctgctggttctaagcattattattattatttttattttcttttcccaatagaaaaaatctttcttttttctattgggaaaagaaaatgaaattgtgatggatataaaaactcttttgttttagtatatgcctaactcaagacctaattggtttgatattatcataaattagaaattatgtacacaacaaagaacaaagagtattattaatagttaattaatacttaatgatactaagaaagtatcgaaattgttagaaaaattcctttaatttagtaattaaaatgtgatacatatgaaatcctatttatttcattttgttaagtgagaaaataaatctctttgacgatttgtttttcatttatctgatttcacgaattcaaaataaataaagaaaaaatagaagaagggggcaattcttatcttagtctctatctcgatggaaaacaaaactttcaagttccaattgttccgggagaacttagtatatatatagtgcgtaaaagttgactgttaaaactgaacctacaatgacactaaccaagaattattgaaaatgaattgagtttaaaggagctcttattcatccgttctaatgtttactaaactatattgaatccttgaatctagatctagacaattcaacatgaattgactatt
>H6
aaaagggatatttagctgccataaaagctttttctttagcaaagtcagtttctaccggagattcaaaaagtttttttgtgcgacaaacaagtaagaaaatcttggaataatctgaatttccatggctcaaagaacttccaatttaggaataggaataattcccattaactaatgtattgaactcctcaagattagttagaactagctgctataatatgtagaatacgaatttatctgtctgctggttctaagcattattattattattttcattttcttttcccaatagaaaaaagaaaga-tttttctattgggaaaagaaaatgaaattgtgatggatataaaaactcttttgttttagtatatgcctaactcaagacctaattggtttgatattatcataaattagaaattatgtacacaacaaagaacaaagagtattattaatagttaattaatacttaatgatactaagaaagtatcgaaattgttagaaaaattcctttaatttagtaatttaaatgtgatacatatgaaatcctatttatttcattttgttaagtgagaaaataaatctttttgacgatttgtttttcatttatctgatttcacgaattcaaaataaataaagaaaaaatagaagaagggggcaattcttatcttagtctctatctcgatggaaaacaaaactttcaagttccaattgttccgggagaacttagtatatatatagtgcgtaaaagttgactgttaaaactgaacctacaatgacactaaccaagaattattgaaaatgaattgagtttaaaggagctcttattcatccgttctaatgtttactaaactatattgaatccttgaatctagatctagacaattcaacatgaattgactatt
>H7
aaaagggatatttagctgccataaaagctttttctttagcaaagtcagtttctaccggagattcaaaaagtttttttgtgcgacaaacaagtaagaaaatcttggaataatctgaatttccatggctcaaagaacttccaatttaggaataggaataattcccattaactaatgtattgaactcctcaagattagttagaactagctgctataatatgtagaatacgaatttatctgtctgctggttctaagcattattattattattttcattttcttttcccaatagaaaaatctttct-tttttctattgggaaaagaaaatgaaattgtgatggatataaaaactcttttgttttagtatatgcctaactcaagacctaattggtttgatattatcataaattagaaattatgtacacaacaaagaacaaagagtattattaatagttaattaatacttaatgatactaagaaagtatcgaaattgttagaaaaattcctttaatttagtaatttaaatgtgatacatatgaaatcctatttatttcattttgttaagtgagaaaataaatctttttgacgatttgtttttcatttatctgatttcacgaattcaaaataaataaagaaaaaatagaagaagggggcaattcttatcttagtctctatctcgatggaaaacaaaactttcaagttccaattgttccgggagaacttagtatatatatagtgcgtaaaagttgactgttaaaactgaacctacaatgacactaaccaagaattattgaaaatgaattgagtttaaaggagctcttattcatccgttctaatgtttactaaactatattgaatccttgaatctagatctagacaattcaacatgaattgactatt
>H8
aaaagggatatttagctgccataaaagctttttctttagcaaagtcagtttctaccggagattcaaaaagtttttttgtgcgacaaacaagtaagaaaatcttggaataatctgaatttccatggctcaaagaacttccaatttaggaataggaataattcccattaactaatgtattgaactcctcaagattagttagaactagctgctataatatgtagaatacgaatttatctgtctgctggttctaagcattattattattattttcattttcttttcccaatagaaaaatctttct-tttttctattgggaaaagaaaatgaaattgtgatggatataaaaactcttttgttttagtatatgcctaactcaagacctaattggtttgatattatcataaattagaaattatgtacacaacaaagaacaaagagtattattaatagttaattaatacttaatgatactaagaaagtatcgaaattgttagaaaaattcctttaatttagtaatttaaatgtgatacatatgaaatcctatttatttcattttgttaagtgagaaaataaatctttttgacgatttgtttttcatttatctgatttcacgaattcaaaataaataaagaaaaaatagaagaagggggcaattcttatcttagtctctatctcgatggaaaacaaaactttcaagttccaattgttccgggagaacttagtatatatatagtgcgtaaaagttgactgttaaaactgaacctacaatgacactaaccaagaattattgaaaatgaattgagtttaaaggagctcttattcatccgttctaatgtttactaaactatattgaatccttgaatctagatctagacaattcaacatgaattgactatt
>H9
aaaagggatatttagctgccataaaagctttttctttagcaaagtcagtttctaccggagattcaaaaagtttttttgtgcgacaaacaagtaagaaaatcttggaataatctgaatttccatggctcaaagaacttccaatttaggaataggaataattcccattaactaatgtattgaactcctcaagatttgttagaactagctgctataatatgtagaatacgaatttatctgtctgctggttctaagcattattattattattttcattttcttttcccaatagaaaaaagaaaga-tttttctattgggaaaagaaaatgaaattgtgatggatataaaaactcttttgttttagtatatgcctaactcaagacctaattggtttgatattatcataaattagaaattatgtacacaacaaagaacaaagagtattattaatagttaattaatacttaatgatactaagaaagtatcgaaattgttagaaaaattcctttaatttagtaatttaaatgtgatacatatgaaatcctatttatttcattttgttaagtgagaaaataaatctttttgacgatttgtttttcatttatctgatttcacgaattcaaaataaataaagaaaaaatagaagaagggggcaattcttatcttagtctctatctcgatggaaaacaaaactttcaagttccaattgttccgggagaacttagtatatatatagtgcgtaaaagttgactgttaaaactgaacctacaatgacactaaccaagaattattgaaaatgaattgagtttaaaggagctcttattcatccgttctaatgtttactaaactatattgaatccttgaatctagatctagacaattcaacatgaattgactatt
>H10
aaaagggatatttagctgccataaaagctttttctttagcaaagtcagtttctaccggagattcaaaaagtttttttgtgcgacaaacaagtaagaaaatcttggaataatctgaatttccatggctcaaagaacttccaatttaggaataggaataattcccattaactaatgtattgaactcctcaagatttgttagaactagctgctataatatgtagaatacgaatttatctgtctgctggttctaagcattattattattattttcattttcttttcccaatagaaaaaagaaaga-tttttctattgggaaaagaaaatgaaattgtgatggatataaaaactcttttgttttagtatatgcctaactcaagacctaattggtttgatattatcataaattagaaattatgtacacaacaaagaacaaagagtattattaatagttaattaatacttaatgatactaagaaagtatcgaaattgttagaaaaattcctttaatttagtaatttaaatgtgatacatatgaaatcctatttatttcattttgttaagtgagaaaataaatctttttgacgatttgtttttcatttatctgatttcacgaattcaaaataaataaagaaaaaatagaagaagggggcaattcttatcttagtctctatctcgatggaaaacaaaactttcaagttccaattgttccgggagaacttagtatatatatagtgcgtaaaagttgactgttaaaactgaacctacaatgacactaaccaagaattattgaaaatgaattgagtttaaaggagctcttattcatccgttctaatgtttactaaactatattgaatccttgaatctagatctagacaattcaacatgaattgactatt
>H11
aaaagggatatttagctgccataaaagctttttctttagcaaagtcagtttctaccggagattcaaaaagtttttttgtgcgacaaacaagtaagaaaatcttggaataatctgaatttccatggctcaaagaacttccaatttaggaataggaataattcccattaactaatgtattgaactcctcaagatttgttagaactagctgctataatatgtagaatacgaatttatctgtctgctggttctaagcattattattattattttcattttcttttcccaatagaaaaaagaaaga-tttttctattgggaaaagaaaatgaaattgtgatggatataaaaactcttttgttttagtatatgcctaactcaagacctaattggtttgatattatcataaattagaaattatgtacacaacaaagaacaaagagtattattaatagttaattaatacttaatgatactaagaaagtatcgaaattgttagaaaaattcctttaatttagtaatttaaatgtgatacatatgaaatcctatttatttcattttgttaagtgagaaaataaatctttttgacgatttgtttttcatttatctgatttcacgaattcaaaataaataaagaaaaaatagaagaagggggcaattcttatcttagtctctatctcgatggaaaacaaaactttcaagttccaattgttccgggagaacttagtatatatatagtgcgtaaaagttgactgttaaaactgaacctacaatgacactaaccaagaattattgaaaatgaattgagtttaaaggagctcttattcatccgttctaatgtttactaaactatattgaatccttgaatctagatctagacaattcaacatgaattgactatt
>H12
aaaagggatatttagctgccataaaagctttttctttagcaaagtcagtttctaccggagattcaaaaagtttttttgtgcgacaaacaagtaagaaaatcttggaataatctgaatttccatggctcaaagaacttccaatttaggaataggaataattcccattaactaatgtattgaactcctcaagatttgttagaactagctgctataatatgtagaatacgaatttatctgtctgctggttctaagcattattattattattttcattttcttttcccaatagaaaaaagaaaga-tttttctattgggaaaagaaaatgaaattgtgatggatataaaaactcttttgttttagtatatgcctaactcaagacctaattggtttgatattatcataaattagaaattatgtacacaacaaagaacaaagagtattattaatagttaattaatacttaatgatactaagaaagtatcgaaattgttagaaaaattcctttaatttagtaatttaaatgtgatacatatgaaatcctatttatttcattttgttaagtgagaaaataaatctttttgacgatttgtttttcatttatctgatttcacgaattcaaaataaataaagaaaaaatagaagaagggggcaattcttatcttagtctctatctcgatggaaaacaaaactttcaagttccaattgttccgggagaacttagtatatatatagtgcgtaaaagttgactgttaaaactgaacctacaatgacactaaccaagaattattgaaaatgaattgagtttaaaggagctcttattcatccgttctaatgtttactaaactatattgaatccttgaatctagatctagacaattcaacatgaattgactatt
>H13
aaaagggatatttagctgccataaaagctttttctttagcaaagtcagtttctaccggagattcaaaaagtttttttgtgcgacaaacaagtaagaaaatcttggaataatctgaatttccatggctcaaagaacttccaatttaggaataggaataattcccattaactaatgtattgaactcctcaagatttgttagaactagctgctataatatgtagaatacgaatttatctgtctgctggttctaagcattattattattattttcattttcttttcccaatagaaaaatctttct-tttttctattgggaaaagaaaatgaaattgtgatggatataaaaactcttttgttttagtatatgcctaactcaagacctaattggtttgatattatcataaattagaaattatgtacacaacaaagaacaaagagtattattaatagttaattaatacttaatgatactaagaaagtatcgaaattgttagaaaaattcctttaatttagtaatttaaatgtgatacatatgaaatcctatttatttcattttgttaagtgagaaaataaatctttttgacgatttgtttttcatttatctgatttcacgaattcaaaataaataaagaaaaaatagaagaagggggcaattcttatcttagtctctatctcgatggaaaacaaaactttcaagttccaattgttccgggagaacttagtatatatatagtgcgtaaaagttgactgttaaaactgaacctacaatgacactaaccaagaattattgaaaatgaattgagtttaaaggagctcttattcatccgttctaatgtttactaaactatattgaatccttgaatctagatctagacaattcaacatgaattgactatt
>H14
aaaagggatatttagctgccataaaagctttttctttagcaaagtcagtttctaccggagattcaaaaagtttttttgtgcgacaaacaagtaagaaaatcttggaataatctgaatttccatggctcaaagaactcccaattttggaataggaataattcccattaactaatgtattgaactcctcaagattagttagaactagctgctataatatgtagaatacgaatttatctgcctgctggttctaagcattattattattattttcattttcttttcccaatagaaaaaagaaagattttttctatttggaaaagaaaatgaaattgtgatggatataaaaactcttttgttttagtatatgcctaactcaagacctaattggtttgatattatcataaattcgaaattatgtacacaacaaagaacaaagcgtattattaatagttaattaatacttaatgatactaagaaagtatcgaaattgttagaaaaattcctttaatttagtaattaaaatgtgatacatatgaaatcctatttatttcattttgttaagtgagaaaatcaatctctttgacgatttgtttttaatttatctgatttcacgaattcaaaataaataaagaaaaaatagaagaagggggcaattcttatcttagtctctatctcgatggaaaacaaaactttcaagttccaattgttccgggagaacttagtatatatatagtgcgtaaaagttgactgttaaaactgaacctacaatgacactaaccaagaattattgaaaatgaattgagtttaaaggagctcttattcatccgttctaatgtttactaaactatattgaatccttgaatctagatctagacgattcaacatgaattgactatt
>H15
aaaagggatatttagctgccataaaagctttttctttagcaaagtcagtttctaccggagattcaaaaagtttttttgtgcgacaaacaagtaagaaaatcttggaataatctgaatttccatggctcaaagaactcccaattttggaataggaataattcccattaactaatgtattgaactcctcaagattagttagaactagctgctataatatgtagaatacgaatttatctgcctgctggttctaagcattattattattattttcattttcttttcccaatagaaaaaagaaagattttttctattgggaaaagaaaatgaaattgtgatggatataaaaactcttttgttttagtatatgcctaactcaagacctaattggtttgatattatcataaattagaaattatgtacacaacaaagaacaaagagtattattaatagttaattaatacttaatgatactaagaaagtatcgaaattgttagaaaaattcctttaatttagtaattaaaatgtgatacatatgaaatcctatttatttcattttgttaagtgagaaaatcaatctctttgacgatttgtttttaatttatctgatttcacgaattcaaaataaataaagaaaaaatagaagaagggggcaattcttatcttagtctctatctcgatggaaaacaaaactttcaagttccaattgttccgggagaacttagtatatatatagtgcgtaaaagttgactgttaaaactgaacctacaatgacactaaccaagaattattgaaaatgaattgagtttaaaggagctcttattcatccgttctaatgtttactaaactatattgaatccttgaatctagatctagacgattcaacatgaattgactatt
>H16
aaaagggatatttagctgccataaaagctttttctttagcaaagtcagtttctaccggagattcaaaaagtttttttgtgcgacaaacaagtaagaaaatcttggaataatctgaatttccatggctcaaagaactcccaattttggaataggaataattcccattaactaatgtattgaactcctcaagattagttagaactagctgctataatatgtagaatacgaatttatctgcctgctggttctaagcattattattattattttcattttcttttcccaatagaaaaaagaaagattttttctattgggaaaagaaaatgaaattgtgatggatataaaaactcttttgttttagtatatgcctaactcaagacctaattggtttgatattatcataaattagaaattatgtacacaacaaagaacaaagagtattattaatagttaattaatacttaatgatactaagaaagtatcgaaattgttagaaaaattcctttaatttagtaattaaaatgtgatacatatgaaatcctatttatttcattttgttaagtgagaaaatcaatctctttgacgatttgtttttaatttatctgatttcacgaattcaaaataaataaagaaaaaatagaagaagggggcaattcttatcttagtctctatctcgatggaaaacaaaactttcaagttccaattgttccgggagaacttagtatatatatagtgcgtaaaagttgactgttaaaactgaacctacaatgacactaaccaagaattattgaaaatgaattgagtttaaaggagctcttattcatccgttctaatgtttactaaactatattgaatccttgaatctagatctagacgattcaacatgaattgactatt
>H17
aaaagggatatttagctgccataaaagctttttctttagcaaagtcagtttctaccggagattcaaaaagtttttttgtgcgacaaacaagtaagaaaatcttggaataatctgaatttccatggctcaaagaactcccaattttggaataggaataattcccattaactaatgtattgaactcctcaagattagttagaactagctgctataatatgtagaatacgaatttatctgcctgctggttctaagcattattattattattttcattttcttttcccaatagaaaaaagaaagattttttctattgggaaaagaaaatgaaattgtgatggatataaaaactcttttgttttagtatatgcctaactcaagacctaattggtttgatattatcataaattagaaattatgtacacaacaaagaacaaagagtattattaatagttaattaatacttaatgatactaagaaagtatcgaaattgttagaaaaattccttttatttagtaattaaaatgtgatacatatgaaatcctatttatttcattttgttaagtgagaaaatcaatctctttgacgatttgtttttaatttatctgatttcacgaattcaaaataaataaagaaaaaatagaagaagggggcaattcttatcttagtctctatctcgatggaaaacaaaactttcaagttccaattgttccgggagaacttagtatatatatagtgcgtaaaagttgactgttaaaactgaacctacaatgacactaaccaagaattattgaaaatgaattgagtttaaaggagctcttattcatccgttctaatgtttactaaactatattgaatccttgaatctagatctagacgattcaacatgaattgactatt
>H18
aaaagggatatttagctgccataaaagctttttctttagcaaagtcagtttctaccggagattcaaaaagtttttttgtgcgacaaacaagtaagaaaatcttggaataatctgaatttccatggctcaaagaactcccaattttggaataggaataattcccattaactaatgtattgaactcctcaagattagttagaactagctgctataatatgtagaatacgaatttatctgcctgctggttctaagcattattattattattttcattttcttttcccaatagaaaaaagaaagattttttctattgggaaaagaaaatgaaattgtgatggatataaaaactcttttgttttagtatatgcctaactcaagacctaattggtttgatattatcataaattagaaattatgtacacaacaaagaacaaagagtattattaatagttaattaatacttaatgatactaagaaagtatcgaaattgttagaaaaattcctttaatttagtaattaaaatgtgatacatatgaaatcctatttatttcattttgttaagtgagaaaatcaatctctttgacgatttgtttttaatttatctgatttcacgaattcaaaataaataaagaaaaaatagaagaagggggcaattcttatcttagtctctatctcgatggaaaacaaaactttcaagttccaattgttccgggagaacttagtatatatatagtgcgtaaaagttgactgttaaaactgaacctacaatgacactaaccaagaattattgaaaatgaattgagtttaaaggagctcttattcatccgttctaatgtttactaaactatattgaatccttgaatctagatctagacgattcaacatgaattgactatt
>H19
aaaagggatatttagctgccataaaagctttttctttagcaaagtcagtttctaccggagattcaaaaagtttttttgtgcgacaaacaagtaagaaaatcttggaataatctgaatttccatggctcaaagaactcccaattttggaataggaataattcccattaactaatgtattgaactcctcaagattagttagaactagctgctataatatgtagaatacgaatttatctgcctgctggttctaagcattattattattattttcattttcttttcccaatagaaaaaagaaagattttttctattgggaaaagaaaatgaaattgtgatggatataaaaactcttttgttttagtatatgcctaactcaagacctaattggtttgatattatcataaattagaaattatgtacacaacaaagaacaaagagtattattaatagttaattaatacttaatgatactaagaaagtatcgaaattgttagaaaaattcctttaatttagtaattaaaatgtgatacatatgaaatcctatttatttcattttgttaagtgagaaaatcaatctctttgacgatttgtttttaatttatctgatttcacgaattcaaaataaataaagaaaaaatagaagaagggggcaattcttatcttagtctctatctcgatggaaaacaaaactttcaagttccaattgttccgggagaacttagtatatatatagtgcgtaaaagttgactgttaaaactgaacctacaatgacactaaccaagaattattgaaaatgaattgagtttaaaggagctcttattcatccgttctaatgtttactaaactatattgaatccttgaatttagatctagacgattcaacatgaattgactatt
>H20
aaaagggatatttagctgccataaaagctttttctttagcaaagtcagtttctaccggagattcaaaaagtttttttgtgcgacaaacaagtaagaaaatcttggaataatctgaatttccatggctcaaagaactcccaattttggaataggaataattcccattaactaatgtattgaactcctcaagattagttagaactagctgctataatatgtagaatacgaatttatctgcctgctggttctaagcattattattattattttcattttcttttcccaatagaaaaaagaaagattttttctattgggaaaagaaaatgaaattgtgatggatataaaaactcttttgttttagtatatgcctaactcaagacctaattggtttgatattatcataaattagaaattatgtacacaacaaagaacaaagagtattattaatagttaattaatacttaatgatactaagaaagtatcgaaattgttagaaaaattcctttaatttagtaattaaaatgtgatacatatgaaatcctatttatttcattttgttaagtgagaaaatcaatctctttgacgatttgtttttaatttatctgatttcacgaattcaaaataaataaagaaaaaatagaagaagggggcaattcttatcttagtctctatctcgatggaaaacaaaactttcaagttccaattgttccgggagaacttagtatatatatagtgcgtaaaagttgactgttaaaactgaacctacaatgacactaaccaagaattattgaaaatgaattgagtttaaaggagctcttattcatccgttctaatgtttactaaactatattgaatccttgaatttagatctagacgattcaacatgaattgactatt
>H21
aaaagggatatttagctgccataaaagctttttctttagcaaagtcagtttctaccggagattcaaaaagtttttttgtgcgacaaacaagtaagaaaatcttggaataatctgaatttccatggctcaaagaactcccaattttggaataggaataattcccattaactaatgtattgaactcctcaagattagttagaactagctgctataatatgtagaatacgaatttatctgcctgctggttctaagcattattattattattttcattttcttttcccaatagaaaaaagaaagattttttctattgggaaaagaaaatgaaattgtgatggatataaaaactcttttgttttagtatatgcctaactcaagacctaattggtttgatattatcataaattagaaattatgtacacaacaaagaacaaagagtattattaatagttaattaatacttaatgatactaagaaagtatcgaaattgttagaaaaattcctttaatttagtaattaaaatgtgatacatatgaaatcctatttatttcattttgttaagtgagaaaatcaatctctttgacgatttgtttttaatttatctgatttcacgaattcaaaataaataaagaaaaaatagaagaagggggcaattcttatcttagtctctatctcgatggaaaacaaaactttcaagttccaattgttccgggagaacttagtatatatatagtgcgtaaaagttgactgttaaaactgaacctacaatgacactaaccaagaattattgaaaatgaattgagtttaaaggagctcttattcatccgttctaatgtttactaaactatattgaatccttgaatctagatctagacgattcaacatgaattgactatt
>H22
aaaagggatatttagctgccataaaagctttttctttagcaaagtcagtttctaccggagattcaaaaagtttttttgtgcgacaaacaagtaagaaaatcttggaataatctgaatttccatggctcaaagaactcccaattttggaataggaataattcccattaactaatgtattgaactcctcaagattagttagaactagctgctataatatgtagaatacgaatttatctgcctgctggttctaagcattattattattattttcattttcttttcccaatagaaaaaagaaagattttttctattgggaaaagaaaatgaaattgtgatggatataaaaactcttttgttttagtatatgcctaactcaagacctaattggtttgatattatcataaattagaaattatgtacacaacaaagaacaaagagtattattaatagttaattaatacttaatgatactaagaaagtatcgaaattgttagaaaaattcctttaatttagtaattaaaatgtgatacatatgaaatcctatttatttcattttgttaagtgagaaaatcaatctctttgacgatttgtttttaatttatctgatttcacgaattcaaaataaataaagaaaaaatagaagaagggggcaattcttatcttagtctctatctcgatggaaaacaaaactttcaagttccaattgttccgggagaacttagtatatatatagtgcgtaaaagttgactgttaaaactgaacctacaatgacactaaccaagaattattgaaaatgaattgagtttaaaggagctcttattcatccgttctaatgtttactaaactatattgaatccttgaatctagatctagacgattcaacatgaattgactatt
>H23
aaaagggatatttagctgccataaaagctttttctttagcaaagtcagtttctaccggagattcaaaaagtttttttgtgcgacaaacaagtaagaaaatcttggaataatctgaatttccatggctcaaagaactcccaattttggaataggaataattcccattaactaatgtattgaactcctcaagattagttagaactagctgctataatatgtagaatacgaatttatctgcctgccggttctaagcattattattattattttcattttcttttcccaatagaaaaaagaaagattttttctattgggaaaagaaaatgaaattgtgatggatataaaaactcttttgttttagtatatgcctaactcaagacctaattggtttgatattatcataaattagaaattatgtacacaacaaagaacaaagagtattattaatagttaattaatacttaatgatactaagaaagtatcgaaattgttagaaaaattcctttaatttagtaattaaaatgtgatacatatgaaatcctatttatttcattttgttaagtgagaaaatcaatctctttgacgatttgtttttaatttatctgatttcacgaattcaaaataaataaagaaaaaatagaagaagggggcaattcttatcttagtctctatctcgatggaaaacaaaactttcaagttccaattgttccgggagaacttagtatatatatagtgcgtaaaagttgactgttaaaactgaacctacaatgacactaaccaagaattattgaaaatgaattgagtttaaaggagctcttattcatccgttctaatgtttactaaactatattgaatccttgaatctagatctagacgattcaacatgaattgactatt
>H24
aaaagggatatttagctgccataaaagctttttctttagcaaagtcagtttctaccggagattcaaaaagtttttttgtgcgacaaacaagtaagaaaatcttggaataatctgaatttccatggctcaaagaactcccaattttggaataggaataattcccattaactaatgtattgaactcctcaagattagttagaactagctgctataatatgtagaatacgaatttatctgcctgctggttctaagcattattattattattttcattttcttttcccaatagaaaaaagaaagattttttctattgggaaaagaaaatgaaattgtgatggatataaaaactcttttgttttagtatatgcctaactcaagacctaattggtttgatattatcataaattagaaattatgtacacaacaaagaacaaagagtattattaatagttaattaatacttaatgatactaagaaagtatcgaaattgttagaaaaattcctttaatttagtaattaaaatgtgatacatatgaaatcctatttatttcattttgttaagtgagaaaatcaatctctttgacgatttgtttttaatttatctgatttcacgaattcaaaataaataaagaaaaaatagaagaagggggcaattcttatcttagtctctatctcgatggaaaacaaaactttcaagttccaattgttccgggagaacttagtatatatatagtgcgtaaaagttgactgttaaaactgaacctacaatgacactaaccaagaattattgaaaatgaattgagtttaaaggagctcttattcatccgttctaatgtttactaaactatattgaatccttgaatctagatctagacgattcaacatgaattgactatt
>H25
aaaagggatatttagctgccataaaagctttttctttagcaaagtcagtttctaccggagattcaaaaagtttttttgtgcgacaaacaagtaagaaaatcttggaataatctgaatttccatggctcaaagaactcccaattttggaataggaataattcccattaactaatgtattgaactcctcaagattagttagaactagctgctataatatgtagaatacgaatttatctgcctgctggttctaagcattattattattattttcattttcttttcccaatagaaaaaagaaagattttttctattgggaaaagaaaatgaaattgtgatggatataaaaactcttttgttttagtatatgcctaactcaagacctaattggtttgatattatcataaattagaaattatgtacacaacaaagaacaaagagtattattaatagttaattaatacttaatgatactaagaaagtatcgaaattgttagaaaaattcctttaatttagtaattaaaatgtgatacatatgaaatcctatttatttcattttgttaagtgagaaaatcaatctctttgacgatttgtttttaatttatctgatttcacgaattcaaaataaataaagaaaaaatagaagaagggggcaattcttatcttagtctctatctcgatggaaaacaaaactttcaagttccaattgttccgggagaacttagtatatatatagtgcgtaaaagttgactgttaaaactgaacctacaatgacactaaccaagaattattgaaaatgaattgagtttaaaggagctcttattcatccgttctaatgtttactaaactatattgaatccttgaatctagatctagacgattcaacatgaattgactatt
>H26
aaaagggatatttagctgccataaaagctttttctttagcaaagtcagtttctaccggagattcaaaaagtttttttgtgcgacaaacaagtaagaaaatcttggaataatctgaatttccatggctcaaagaactcccaattttggaataggaataattcccattaactaatgtattgaactcctcaagattagttagaactagctgctataatatgtagaatacgaatttatctgcctgctggttctaagcattattattattattttcattttcttttcccaatagaaaaaatctttcttttttctattgggaaaagaaaatgaaattgtgatggatataaaaactcttttgttttagtatatgcctaactcaagacctaattggtttgatattatcataaattcgaaattatgtacacaacaaagaacaaagagtattattaatagttaattaatacttaatgatactaagaaagtatcgaaattgttagaaaaattcctttaatttagtaattaaaatgtgatacatatgaaatcctatttatttcattttgttaagtgagaaaatcaatctctttgacgatttgtttttaatttatctgatttcacgaattcaaaataaataaagaaaaaatagaagaagggggcaattcttatcttagtctctatctcgatggaaaacaaaactttcaagttccaattgttccgggagaacttagtatatatatagtgcgtaaaagttgactgttaaaactgaacccacaatgacactaaccaagaattattgaaaatgaattgagtttaaaggagctcttattcatccgttctaatgtttactaaactatattgaatccttgaatctagatctagacgattcaacatgaattgactatt
>H27
aaaagggatatttagctgccataaaagctttttctttagcaaagtcagtttctaccggagattcaaaaagtttttttgtgcgacaaacaagtaagaaaatcttggaataatctgaatttccatggctcaaagaactcccaattttggaataggaataattcccattaactaatgtattgaactcctcaagattagttagaactagctgctataatatgtagaatacgaatttatctgcctgctggttctaagcattattattattattttcattttcttttcccaatagaaaaaatctttcttttttctattgggaaaagaaaatgaaattgtgatggatataaaaactcttttgttttagtatatgcctaactcaagacctaattggtttgatattatcataaattagaaattatgtacacaacaaagaacaaagagtattattaatagttaattaatacttaatgatactaagaaagtatcgaaattgttagaaaaattcctttaatttagtaattaaaatgtgatacatatgaaatcctatttatttcattttgttaagtgagaaaatcaatctctttgacgatttgtttttaatttatctgatttcacgaattcaaaataaataaagaaaaaatagaagaagggggcaattcttatcttagtctctatctcgatggaaaacaaaactttcaagttccaattgttccgggagaacttagtatatatatagtgcgtaaaagttgactgttaaaactgaacctacaatgacactaaccaagaattattgaaaatgaattgagtttaaaggagctcttattcatccgttctaatgtttactaaactatattgaatccttgaatctagatctagacgattcaacatgaattgactatt
>H28
aaaagggatatttagctgccataaaagctttttctttagcaaagtcagtttctaccggagattcaaaaagtttttttgtgcgacaaacaagtaagaaaatcttggaataatctgaatttccatggctcaaagaactcccaattttggaataggaataattcccattaactaatgtattgaactcctcaagattagttagaactagctgctataatatgtagaatacgaatttatctgcctgctggttctaagcattattattattattttcattttcttttcccaatagaaaaaatctttcttttttctattgggaaaagaaaatgaaattgtgatggatataaaaactcttttgttttagtatatgcctaactcaagacctaattggtttgatattatcataaattagaaattatgtacacaacaaagaacaaagagtattattaatagttaattaatacttaatgatactaagaaagtatcgaaattgttagaaaaattcctttaatttagtaattaaaatgtgatacatatgaaatcctatttatttcattttgttaagtgagaaaatcaatctctttgacgatttgtttttaatttatctgatttcacgaattcaaaataaataaagaaaaaatagaagaagggggcaattcttatcttagtctctatctcgatggaaaacaaaactttcaagttccaattgttccgggagaacttagtatatatatagtgcgtaaaagttgactgttaaaactgaacctacaatgacactaaccaagaattattgaaaatgaattgagtttaaaggagctcttattcatccgttctaatgtttactaaactatattgaatccttgaatttagatctagacgattcaacatgaattgactatt
>H29
aaaagggatatttagctgccataaaagctttttctttagcaaagtcagtttctaccggagattcaaaaagtttttttgtgcgacaaacaagtaagaaaatcttggaataatctgaatttccatggctcaaagaactcccaattttggaataggaataattcccattaactaatgtattgaactcctcaagattagttagaactagctgctataatatgtagaatacgaatttatctgcctgctggttctaagcattattattattattttcattttcttttcccaatagaaaaaa-------tctttcttttgggaaaagaaaatgaaattgtgatggatataaaaactcttttgttttagtatatgcctaactcaagacctaattggtttgatattatcataaattagaaattatgtacacaacaaagaacaaagagtattattaatagttaattaatacttaatgatactaagaaagtatcgaaattgttagaaaaattcctttaatttagtaattaaaatgtgatacatatgaaatcctatttatttcattttgttaagtgagaaaatcaatctctttgacgatttgtttttaatttatctgatttcacgaattcaaaataaataaagaaaaaatagaagaagggggcaattcttatcttagtctctatctcgatggaaaacaaaactttcaagttccaattgttccgggagaacttagtatatatatagtgcgtaaaagttgactgttaaaactgaacctacaatgacactaaccaagaattattgaaaatgaattgagtttaaaggagctcttattcatccgttctaatgtttactaaactatattgaatccttgaatctagatctagacgattcaacatgaattgactatt
>H30
aaaagggatatttagctgccataaaagctttttctttagcaaagtcagtttctaccggagattcaaaaagtttttttgtgcgacaaacaagtaagaaaatcttggaataatctgaatttccatggctcaaagaactcccaattttggaataggaataattcccattaactaatgtattgaactcctcaagattagttagaactagctgctataatatgtagaatacgaatttatctgcctgctggttctaagcattattattattattttcattttcttttcccaatagaaaaaa-------tctttcttttgggaaaagaaaatgaaattgtgatggatataaaaactcttttgttttagtatatgcctaactcaagacctaattggtttgatattatcataaattagaaattatgtacacaacaaagaacaaagagtattattaatagttaattaatacttaatgatactaagaaagtatcgaaattgttagaaaaattcctttaatttagtaattaaaatgtgatacatatgaaatcctatttatttcattttgttaagtgagaaaatcaatctctttgacgatttgtttttaatttatctgatttcacgaattcaaaataaataaagaaaaaatagaagaagggggcaattcttatcttagtctctatctcgatggaaaacaaaactttcaagttccaattgttccgggagaacttagtatatatatagtgcgtaaaagttgactgttaaaactgaacctacaatgacactaaccaagaattattgaaaatgaattgagtttaaaggagctcttattcatccgttctaatgtttactaaactatattgaatccttgaatctagatctagacgattcaacatgaattgactatt
>H31
aaaagggatatttagctgccataaaagctttttctttagcaaagtcagtttctaccggagattcaaaaagtttttttgtgcgacaaacaagtaagaaaatcttggaataatctgaatttccatggctcaaagaactcccaattttggaataggaataattcccattaactaatgtattgaactcctcaagattagttagaactagctgctataatatgtagaatacgaatttatctgcctgctggttctaagcattattattattattttcattttcttttcccaatagaaaaaa-------tctttcttttgggaaaagaaaatgaaattgtgatggatataaaaactcttttgttttagtatatgcctaactcaagacctaattggtttgatattatcataaattagaaattatgtacacaacaaagaacaaagagtattattaatagttaattaatacttaataatactaagaaagtatcgaaattgttagaaaaattcctttaatttagtaattaaaatgtgatacatatgaaatcctatttatttcattttgttaagtgagaaaatcaatctctttgacgatttgtttttaatttatctgatttcacgaattcaaaataaataaagaaaaaatagaagaagggggcaattcttatcttagtctctatctcgatggaaaacaaaactttcaagttccaattgttccgggagaacttagtatatatatagtgcgtaaaagttgactgttaaaactgaacctacaatgacactaaccaagaattattgaaaatgaattgagtttaaaggagctcttattcatccgttctaatgtttactaaactatattgaatccttgaatctagatctagacgattcaacatgaattgactatt
>H32
aaaagggatatttagctgccataaaagctttttctttagcaaagtcagtttctaccggagattcaaaaagtttttttgtgcgacaaacaagtaagaaaatcttggaataatctgaatttccatggctcaaagaactcccaattttggaataggaataattcccattaactaatgtattgaactcctcaagattagttagaactagctgctataatatgtagaatacgaatttatctgcctgctggttctaagcattattattattattttcattttcttttcccaatagaaaaaa-------tctttcttttgggaaaagaaaatgaaattgtgatggatataaaaactcttttgttttagtatatgcctaactcaagacctaattggtttgatattatcataaattagaaattatgtacacaacaaagaacaaagagtattattaatagttaattaatacttaatgatactaagaaagtatcgaaattgttagaaaaattcctttaatttagtaattaaaatgtgatacatatgaaatcctatttatttcattttgttaagtgagaaaatcaatctctttgacgatttgtttttaatttatctgatttcacgaattcaaaataaataaagaaaaaatagaagaagggggcaattcttatcttagtctctatctcgatggaaaacaaaactttcaagttccaattgttccgggagaacttagtatatatatagtgcgtaaaagttgactgttaaaactgaacctacaatgacactaaccaagaattattgaaaatgaattgagtttaaaggagctcttattcatccgttctaatgtttactaaactatattgaatccttgaatctagatctagacgattcaacatgaattgactatt
