# Supplementary material for: Aneuploidy promotes intraspecific diversification of the endemic East Asian herb Lycoris aurea complex
Source: Front Plant Sci. 2022 Sep 29;13:955724. doi: 10.3389/fpls.2022.955724 (PMC9558133; doi:10.3389/fpls.2022.955724)
Supplement: Supplementary file 4 [file Data_Sheet_3.FASTA]

>H1
tctagctaaaggattttttcttttttccattcatcattattgtatttattcttaccttcatacttagatcgagatattctattggacatagaatgccaatctttaaaatgtaaaaaaaggagtaatcagctgtggcacgttcactaaaaaaaaatccttttgtagctaatcatttattgagaaaaattgaaaaactcaacatgagggaggagaaagaaataatagtaacttggtctcgggcatctaccattatacccaaaatgattggccatacaatcgctattcataatggaaaggaacatttacctatttatataacagatcgtatggtaggtcacaaattgggagaattcgcgcctactctgactttcgcgagacatgcgagaaacgataataaatctcgtcgttaattttgaatcaaaaaaaagatacttatcattcattggcgggggataac-----ctaatggagctatacccaacatcttacgaaaataagatagatattgggtatggctccttcaacgattcttaatacattaagacttccgtcttatccatttgtagatggaactacaacagcagctaggtctagagggaagttgtgagca
>H2
tctagctaaaggattttttcttttttccattcatcattattgtatttattcttaccttcatacttagatcgagatattctattggacatagaatgccaatctttaaaatgtaaaaaaaggagtaatcagctgtggcacgttcactaaaaaaaaatccttttgtagctaatcatttattgagaaaaattgaaaaactcaacatgagggaggagaaagaaataatagtaacttggtctcgggcatctaccattatacccaaaatgattggccatacaatcgctattcataatggaaaggaacatttacctatttatataacagatcgtatggtaggtcacaaattgggagaattcgcgcctactctgactttcgcgagacatgcgagaaacgataataaatctcgtcgttaattttgaatcaaaaaaaagatacttatcattcattggcgggggataac-----ctaatggagctatacccaacatcttacgaaaataagatagatattgggtatggctccttcaacgattcttaatacattaagacttccgtcttatccatttgtagatggaactacaacagcagctaggtctagagggaagttgtgagca
>H3
tctagctaaaggattttttcttttttccattcatcattattgtatttattcttaccttcatacttagatcgagatattctattggacatagaatgccaatctttaaaatgtaaaaaaaggagtaatcagctgtggcacgttcactaaaaaaaaatccttttgtagctaatcatttattgagaaaaattgaaaaactcaacatgagggaggagaaagaaataatagtaacttggtctcgggcatctaccattatacccaaaatgattggccatacaatcgctattcataatggaaaggaacatttacctatttatataacagatcgtatggtaggtcacaaattgggagaattcgcgcctactctgactttcgcgagacatgcgagaaacgataataaatctcgtcgttaattttgaatcaaaaaaaagatacttatcattcattggcgggggataac-----ctaagggagctatacccaacatcttacgaaaataagatagatattgggtatggctccttcaacgattcttaatacattaagacttccgtcttatccatttgtagatggaactacaacagcagctaggtctagagggaagttgtgagca
>H4
tctagctaaaggattttttcttttttccattcatcattattgtatttattcttaccttcatacttagatcgagatattctattggacatagaatgccaatctttaaaatgtaaaaaaaggagtaatcagctgtggcacgttcactaaaaaaaaatccttttgtagctaatcatttattgagaaaaattgaaaaactcaacatgagggaggagaaagaaataatagtaacttggtctcgggcatctaccattatacccaaaatgattggccatacaatcgctattcataatggaaaggaacatttacctatttatataacagatcgtatggtaggtcacaaattgggagaattcgcgcctactctgactttcgcgagacatgcgagaaacgataataaatctcgtcgttaattttgaatcaaaaaaaagatacttatcattcattggcgggggataac-----ctaagggagctatacccaacatcttacgaaaataagatagatattgggtatggctccttcaacgattcttaatacattaagacttccgtcttatccatttgtagatggaacttcaacagcagctaggtctagagggaagttgtgagca
>H5
tctagctaaaggattttttcttttttccattcatcattattgtatttattcttaccttcatacttagatcgagatattctattggacatagaatgccaatctttaaaatgtaaaaaaaggagtaatcagctgtggcacgttcactaaaaaaaaatccttttgtagctaatcatttattgagaaaaattgaaaaactcaacatgagggaggagaaagaaataatagtaacttggtctcgggcatctaccattatacccaaaatgattggccatacaatcgctattcataatggaaaggaacatttacctatttatataacagatcgtatggtaggtcacaaattgggagaattcgcgcctactctgactttcgcgagacatgcgagaaacgataataaatctcgtcgttaattttgaatcaaaaaaaagatacttatcattcattggcgggggataac-----ctaagggagctatacccaacatcttacgaaaataagatagatattgggtatggctccttcaacgattcttaatacattaagacttccgtcttatccatttgtagatggaacttcaacagcagctaggtctagagggaagttgtgagca
>H6
tctagctaaaggattttttcttttttccattcatcattattgtatttattcttaccttcatacttagatcgagatattctattggacatagaatgccaatctttaaaatgtaaaaaaaggagtaatcagctgtggcacgttcactaaaaaaaaatccttttgtagctaatcatttattgagaaaaattgaaaaactcaacatgagggaggagaaagaaataatagtaacttggtctcgggcatctaccattatacccaaaatgattggccatacaatcgctattcataatggaaaggaacatttacctatttatataacagatcgtatggtaggtcacaaattgggagaattcgcgcctactctgactttcgcgagacatgcgagaaacgataataaatctcgtcgttaattttgaatcaaaaaaaagatacttatcattcattggcgggggataac-----ctaagggagctatacccaacatcttacgaaaataagatagatattgggtatggctccttcaacgattcttaatacattaagacttccgtcttatccatttgtagatggaacttcaacagcagctaggtctagagggaagttgtgagca
>H7
tctagctaaaggattttttcttttttccattcatcattattgtatttattcttaccttcatacttagatcgagatattctattggacatagaatgccaatctttaaaatgtaaaaaaaggagtaatcagctgtggcacgttcactaaaaaaaaatccttttgtagctaatcatttattgagaaaaattgaaaaactcaacatgagggaggagaaagaaataatagtaacttggtctcgggcatctaccattatacccaaaatgattggccatacaatcgctattcataatggaaaggaacatttacctatttatataacagatcgtatggtaggtcacaaattgggagaattcgcgcctactctgactttcgcgagacatgcgagaaacgataataaatctcgtcgttaattttgaatcaaaaaaaagatacttatcattcattggcgggggataac-----ctaagggagctatacccaacatcttacgaaaataagatagatattgggtatggctccttcaacgattcttaatacattaagacttccgtcttatccatttgtagatggaacttcaacagcagctaggtctagagggaagttgtgagca
>H8
tctagctaaaggattttttcttttttccattcatcattattgtatttattcttaccttcatacttagatcgagatattctattggacatagaatgccaatctttaaaatgtaaaaaaaggagtaatcagctgtggcacgttcactaaaaaaaaatccttttgtagctaatcatttattgagaaaaattgaaaaactcaacatgagggaggagaaagaaataatagtaacttggtctcgggcatctaccattatacccaaaatgattggccatacaatcgctattcataatggaaaggaacatttacctatttatataacagatcgtatggtaggtcacaaattgggagaattcgcgcctactctgactttcgcgagacatgcgagaaacgataataaatctcgtcgttaattttgaatcaaaaaaaagatacttatcattcattggcgggggataac-----ctaagggagctatacccaacatcttacgaaaataagatagatattgggtatggctccttcaacgattcttaatacattaagacttccgtcttatccatttgtagatggaacttcaacagcagctaggtctagagggaagttgtgagca
>H9
tctagctaaaggattttttcttttttccattcatcattattgtatttattcttaccttcatacttagatcgagatattctattggacatagaatgccaatctttaaaatgtaaaaaaaggagtaatcagctgtggcacgttcactaaaaaaaaatccttttgtagctaatcatttattgagaaaaattgaaaaactcaacatgagggaggagaaagaaataatagtaacttggtctcgggcatctaccattatacccaaaatgattggccatacaatcgctattcataatggaaaggaacatttacctatttatataacagatcgtatggtaggtcacaaattgggagaattcgcgcctactctgactttcgcgagacatgcgagaaacgataataaatctcgtcgttaattttgaatcaaaaaaaagatacttatcattcattggcgggggataaccttatctaagggagctatacccaacatcttacgaaaataagatagatattgggtatggctccttcaacgattcttaatacattaagaattccgtcttatccatttgtagatggaacttcaacagcagctaggtctagagggaagttgtgagca
>H10
tctagctaaaggattttttcttttttccattcatcattattgtatttattcttaccttcatacttagatcgagatattctattggacatagaatgccaatctttaaaatgtaaaaaaaggagtaatcagctgtggcacgttcactaaaaaaaaatccttttgtagctaatcatttattgagaaaaattgaaaaactcaacatgagggaggagaaagaaataatagtaacttggtctcgggcatctaccattatacccaaaatgattggccatacaatcgctattcataatggaaaggaacatttacctatttatataacagatcgtatggtaggtcacaaattgggagaattcgcgcctactctgactttcgcgagacatgcgagaaacgataataaatctcgtcgttaattttgaatcaaaaaaaagatacttatcattcattggcgggggataaccttatctaagggagctatacccaacatcttacgaaaataagatagatattgggtatggctccttcaacgattcttaatacattaagaattccgtcttatccatttgtagatggaacttcaacagcagctaggtctagagggaagttgtgagca
>H11
tctagctaaaggattttttcttttttccattcatcattattgtatttattcttaccttcatacttagatcgagatattctattggacatagaatgccaatctttaaaatgtaaaaaaaggagtaatcagctgtggcacgttcactaaaaaaaaatccttttgtagctaatcatttattgagaaaaattgaaaaactcaacatgagggaggagaaagaaataatagtaacttggtctcgggcatctaccattatacccaaaatgattggccatacaatcgctattcataatggaaaggaacatttacctatttatataacagatcgtatggtaggtcacaaattgggagaattcgcgcctactctgactttcgcgagacatgcgagaaacgataataaatctcgtcgttaattttgaatcaaaaaaaagatacttatcattcattggcgggggataaccttatctaagggagctatacccaacatcttacgaaaataagatagatattgggtatggctccttcaacgattcttaatacattaagaattccgtcttatccatttgtagatggaacttcaacagcagctaggtctagagggaagttgtgagca
>H12
tctagctaaaggattttttcttttttccattcatcattattgtatttattcttaccttcatacttagatcgagatattctattggacatagaatgccaatctttaaaatgtaaaaaaaggagtaatcagctgtggcacgttcactaaaaaaaaatccttttgtagctaatcatttattgagaaaaattgaaaaactcaacatgagggaggagaaagaaataatagtaacttggtctcgggcatctaccattatacccaaaatgattggccatacaatcgctattcataatggaaaggaacatttacctatttatataacagatcgtatggtaggtcacaaattgggagaattcgcgcctactctgactttcgcgagacatgcgagaaacgataataaatctcgtcgttaattttgaatcaaaaaaaagatacttatcattcattggcgggggataac-----ctaagggagctatacccaacatcttacgaaaataagatagatattgggtatggctccttcaacgattcttaatacattaagacttccgtcttatccatttgtagatggaacttcaacagcagctaggtctagagggaagttgtgagca
>H13
tctagctaaaggattttttcttttttccattcatcattattgtatttattcttaccttcatacttagatcgagatattctattggacatagaatgccaatctttaaaatgtaaaaaaaggagtaatcagctgtggcacgttcactaaaaaaaaatccttttgtagctaatcatttattgagaaaaattgaaaaactcaacatgagggaggagaaagaaataatagtaacttggtctcgggcatctaccattatacccaaaatgattggccatacaatcgctattcataatggaaaggaacatttacctatttatataacagatcgtatggtaggtcacaaattgggagaattcgcgcctactctgactttcgcgagacatgcgagaaacgataataaatctcgtcgttaattttgaatcaaaaaaaagatacttatcattcattggcgggggataaccttatctaagggagctatacccaacatcttacgaaaataagatagatattgggtatggctccttcaacgattcttaatacattaagaattccgtcttatccatttgtagatggaacttcaacagcagctaggtctagagggaagttgtgagca
>H14
tctagctaaaggattttttcttttttccattcatcattattgtatttattcttaccttcatacttagatcgagatattctattggacatagaatgccaatctttaaaatgtaaaaaaaggagtaatcagctgtggcacgttcactaaaaaaaaatccttttgtagctaatcatttattgagaaaaattgaaaaactcaacatgagggaggagaaagaaataatagtaacttggtctcgggcatctaccattatacccaaaatgattggccatacaatcgctattcataatggaaaggaacatttacctatttatataacagatcgtatggtaggtcacaaattgggagaattcgcgcctactctgactttcgcgag-------------------------------------------------------------------------------------------ggagctatacccaacatcttacgaaaataagatagatattgggtatggctccttcaacgattcttaatacattaagaattctgtcttatccatttgtagatggaacttcaacagcagctaggtctagagggaagttgtgagca
>H15
tctagctaaaggattttttcttttttccattcatcattattgtatttattcttaccttcatacttagatcgagatattctattggacatagaatgccaatctttaaaatgtaaaaaaaggagtaatcagctgtggcacgttcactaaaaaaaaatccttttgtagctaatcatttattgagaaaaattgaaaaactcaacatgagggaggagaaagaaataatagtaacttggtctcgggcatctaccattatacccaaaatgattggccatacaatcgctattcataatggaaaggaacatttacctatttatataacagatcgtatggtaggtcacaaattgggagaattcgcgcctactctgactttcgcgag-------------------------------------------------------------------------------------------ggagctatacccaacatcttacgaaaataagatagatattgggtatggctccttcaacgattcttaatacattaagaattctgtcttatccatttgtagatggaacttcaacagcagctaggtctagagggaagttgtgagca
>H16
tctagctaaaggattttttcttttttccattcatcattattgtatttattcttaccttcatacttagatcgagatattctattggacatagaatgccaatctttaaaatgtaaaaaaaggagtaatcagctgtggcacgttcactaaaaaaaaatccttttgtagctaatcatttattgagaaaaattgaaaaactcaacatgagggaggagaaagaaataatagtaacttggtctcgggcatctaccattatacccaaaatgattggccatacaatcgctattcataatggaaaggaacatttacctatttatataacagatcgtatggtaggtcacaaattgggagaattcgcgcctactctgactttcgcgag-------------------------------------------------------------------------------------------ggagctatacccaacatcttacgaaaataagatagatattgggtatggctccttcaacgattcttaatacattaagaattctgtcttatccatttgtagatggaacttcaacagcagctaggtctagagggaagttgtgagca
>H17
tctagctaaaggattttttcttttttccattcatcattattgtatttattcttaccttcatacttagatcgagatattctattggacatagaatgccaatctttaaaatgtaaaaaaaggagtaatcagctgtggcacgttcactaaaaaaaaatccttttgtagctaatcatttattgagaaaaattgaaaaactcaacatgagggaggagaaagaaataatagtaacttggtctcgggcatctaccattatacccaaaatgattggccatacaatcgctattcataatggaaaggaacatttacctatttatataacagatcgtatggtaggtcacaaattgggagaattcgcgcctactctgactttcgcgag-------------------------------------------------------------------------------------------ggagctatacccaacatcttacgaaaataagatagatattgggtatggctccttcaacgattcttaatacattaagaattctgtcttatccatttgtagatggaacttcaacagcagctaggtctagagggaagttgtgagca
>H18
tctagctaaaggattttttcttttttccattcatcattattgtatttattcttaccttcatacttagatcgagatattctattggacatagaatgccaatctttaaaatgtaaaaaaaggagtaatcagctgtggcacgttcactaaaaaaaaatccttttgtagctaatcatttattgagaaaaattgaaaaactcaacatgagggaggagaaagaaataatagtaacttggtctcgggcatctaccattatacccaaaatgattggccatacaatcgctattcataatggaaaggaacatttacctatttatataacagatcgtatggtaggtcacaaattgggagaattcgcgcctactctgactttcgcgag-------------------------------------------------------------------------------------------ggagctatacccaacatcttacgaaaataagatagatattgggtatggctccttcaacgattcttaatacattaagaattctgtcttatccatttgtagatggaacttcaacagcagctaggtctagagggaagttgtgagca
>H19
tctagctaaaggattttttcttttttccattcatcattattgtatttattcttaccttcatacttagatcgagatattctattggacatagaatgccaatctttaaaatgtaaaaaaaggagtaatcagctgtggcacgttcactaaaaaaaaatccttttgtagctaatcatttattgagaaaaattgaaaaactcaacatgagggaggagaaagaaataatagtaacttggtctcgggcatctaccattatacccaaaatgattggccatacaatcgctattcataatggaaaggaacatttacctatttatataacagatcgtatggtaggtcacaaattgggagaattcgcgcctactctgactttcgcgag-------------------------------------------------------------------------------------------ggagctatacccaacatcttacgaaaataagatagatattgggtatggctccttcaacgattcttaatacattaagaattctgtcttatccatttgtagatggaacttcaacagcagctaggtctagagggaagttgtgagca
>H20
tctagctaaaggattttttcttttttccattcatcattattgtatttattcttaccttcatacttagatcgagatattctattggacatagaatgccaatctttaaaatgtaaaaaaaggagtaatcagctgtggcacgttcactaaaaaaaaatccttttgtagctaatcatttattgagaaaaattgaaaaactcaacatgagggaggagaaagaaataatagtaacttggtctcgggcatctaccattatacccaaaatgattggccatacaatcgctattcataatggaaaggaacatttacctatttatataacagatcgtatggtaggtcacaaattgggagaattcgcgcctactctgactttcgcgag-------------------------------------------------------------------------------------------ggagctatacccaacatcttacgaaaataagatagatattgggtatggctccttcaacgattcttaatacattaagaattctgtcttatccatttgtagatggaacttcaacagcagctaggtctagagggaagttgtgagca
>H21
tctagctaaaggattttttcttttttccattcatcattattgtatttattcttaccttcatacttagatcgagatattctattggacatagaatgccaatctttaaaatgtaaaaaaaggagtaatcagctgtggcacgttcactaaaaaaaaatccttttgtagctaatcatttattgagaaaaattgaaaaactcaacatgagggaggagaaagaaataatagtaacttggtctcgggcatctaccattatacccaaaatgattggccatacaatcgctattcataatggaaaggaacatttacctatttatataacagatcgtatggtaggtcacaaattgggagaattcgcgcctactctgactttcgcgag-------------------------------------------------------------------------------------------ggagctatacccaacatcttacgaaaataagatagatattgggtatggctccttcaacgattcttaatacattaagaattctgtcttatccatttgtagatggaacttcaacagcagctaggtctagagggaagttgtgagca
>H22
tctagctaaaggattttttcttttttccattcatcattattgtatttattcttaccttcatacttagatcgagatattctattggacatagaatgccaatctttaaaatgtaaaaaaaggagtaatcagctgtggcacgttcactaaaaaaaaatccttttgtagctaatcatttattgagaaaaattgaaaaactcaacatgagggaggagaaagaaataatagtaacttggtctcgggcatctaccattatacccaaaatgattggccatacaatcgctattcataatggaaaggaacatttacctatttatataacagatcgtatggtaggtcacaaattgggagaattcgcgcctactctgactttcgcgag-------------------------------------------------------------------------------------------ggagctatacccaacatcttacgaaaataagatagatattgggtatggctccttcaacgattcttaatacattaagaattctgtcttatccatttgtagatggaacttcaacagcagctaggtctagagggaagttgtgagca
>H23
tctagctaaaggattttttcttttttccattcatcattattgtatttattcttaccttcatacttagatcgagatattctattggacatagaatgccaatctttaaaatgtaaaaaaaggagtaatcagctgtggcacgttcactaaaaaaaaatccttttgtagctaatcatttattgagaaaaattgaaaaactcaacatgagggaggagaaagaaataatagtaacttggtctcgggcatctaccattatacccaaaatgattggccatacaatcgctattcataatggaaaggaacatttacctatttatataacagatcgtatggtaggtcacaaattgggagaattcgcgcctactctgactttcgcgag-------------------------------------------------------------------------------------------ggagctatacccaacatcttacgaaaataagatagatattgggtatggctccttcaacgattcttaatacattaagaattctgtcttatccatttgtagatggaacttcaacagcagctaggtctagagggaagttgtgagca
>H24
tctagctaaaggattttttcttttttccattcatcattattgtatttattcttaccttcatacttagatcgagatattctattggacatagaatgccaatctttaaaatgtaaaaaaaggagtaatcagctgtggcacgttcactaaaaaaaaatccttttgtagctaatcatttattgagaaaaattgaaaaactcaacatgagggaggagaaagaaataatagtaacttggtctcgggcatctaccattatacccaaaatgattggccatacaatcgctattcataatggaaaggaacatttacctatttatataacagatcgtatggtaggtcacaaattgggagaattcgcgcctactctgactttcgcgag-------------------------------------------------------------------------------------------ggagctatacccaacatcttacgaaaataagatagatattgggtatggctccttcaacgattcttaatacattaagaattctgtcttatccatttgtagatggaacttcaacagcagctaggtctagagggaagttgtgagca
>H25
tctagctaaaggattttttcttttttccattcatcattattgtatttattcttaccttcatacttagatcgagatattctattggacatagaatgccaatctttaaaatgtaaaaaaaggagtaatcagctgtggcacgttcactaaaaaaaaatccttttgtagctaatcatttattgagaaaaattgaaaaactcaacatgagggaggagaaagaaataatagtaacttggtctcgggcatctaccattatacccaaaatgattggccatacaatcgctattcataatggaaaggaacatttacctatttatataacagatcgtatggtaggtcacaaattgggagaattcgcgcctactctgactttcgcgag-------------------------------------------------------------------------------------------ggagctatacccaacatcttacgaaaataagatagatattgggtatggctccttcaacgattcttaatacattaagaattctgtcttatccatttgtagatggaacttcaacagcagctaggtctagagggaagttgtgagca
>H26
tctagctaaaggattttttcttttttccattcatcattattgtatttattcttaccttcatacttagatcgagatattctattggacatagaatgccaatctttaaaatgtaaaaaaaggagtaatcagctgtggcacgttcactaaaaaaaaatccttttgtagctaatcatttattgagaaaaattgaaaaactcaacatgagggaggagaaagaaataatagtaacttggtctcgggcatctaccattatacccaaaatgattggccatacaatcgctattcataatggaaaggaacatttacctatttatataacagatcgtatggtaggtcacaaattgggagaattcgcgcctactctgactttcgcgag-------------------------------------------------------------------------------------------ggagctatacccaacatcttacgaaaataagatagatattgggtatggctccttcaacgattcttaatacattaagaattctgtcttatccatttgtagatggaacttcaacagcagctaggtctagagggaagttgtgagca
>H27
tctagctaaaggattttttcttttttccattcatcattattgtatttattcttaccttcatacttagatcgagatattctattggacatagaatgccaatctttaaaatgtaaaaaaaggagtaatcagctgtggcacgttcactaaaaaaaaatccttttgtagctaatcatttattgagaaaaattgaaaaactcaacatgagggaggagaaagaaataatagtaacttggtctcgggcatctaccattatacccaaaatgattggccatacaatcgctattcataatggaaaggaacatttacctatttatataacagatcgtatggtaggtcacaaattgggagaattcgcgcctactctgactttcgcgag-------------------------------------------------------------------------------------------ggagctatacccaacatcttacgaaaataagatagatattgggtatggctccttcaacgattcttaatacattaagaattctgtcttatccatttgtagatggaacttcaacagcagctaggtctagagggaagttgtgagca
>H28
tctagctaaaggattttttcttttttccattcatcattattgtatttattcttaccttcatacttagatcgagatattctattggacatagaatgccaatctttaaaatgtaaaaaaaggagtaatcagctgtggcacgttcactaaaaaaaaatccttttgtagctaatcatttattgagaaaaattgaaaaactcaacatgagggaggagaaagaaataatagtaacttggtctcgggcatctaccattatacccaaaatgattggccatacaatcgctattcataatggaaaggaacatttacctatttatataacagatcgtatggtaggtcacaaattgggagaattcgcgcctactctgactttcgcgag-------------------------------------------------------------------------------------------ggagctatacccaacatcttacgaaaataagatagatattgggtatggctccttcaacgattcttaatacattaagaattctgtcttatccatttgtagatggaacttcaacagcagctaggtctagagggaagttgtgagca
>H29
tctagctaaaggattttttcttttttccattcatcattattgtatttattcttaccttcatacttagatcgagatattctattggacatagaatgccaatctttaaaatgtaaaaaaaggagtaatcagctgtggcacgttcactaaaaaaaaatccttttgtagctaatcatttattgagaaaaattgaaaaactcaacatgagggaggagaaagaaataatagtaacttggtctcgggcatctaccattatacccaaaatgattggccatacaatcgctattcataatggaaaggaacatttacctatttatataacagatcgtatggtaggtcacaaattgggagaattcgcgcctactctgactttcgcgag-------------------------------------------------------------------------------------------ggagctatacccaacatcttacgaaaataagatagatattgggtatggctccttcaacgattcttaatacattaagaattctgtcttatccatttgtagatggaacttcaacagcagctaggtctagagggaagttgtgagca
>H30
tctagctaaaggattttttcttttttccattcatcattattgtatttattcttaccttcatacttagatcgagatattctattggacatagaatgccaatctttaaaatgtaaaaaaaggagtaatcagctgtggcacgttcactaaaaaaaaatccttttgtagctaatcatttattgagaaaaattgaaaaactcaacatgagggaggagaaagaaataatagtaacttggtctcgggcatctaccattatacccaaaatgattggccatacaatcgctattcataatggaaaggaacatttacctatttatataacagatcgtatggtaggtcacaaattgggagaattcgcgcctactctgactttcgcgag-------------------------------------------------------------------------------------------ggagctatacccaacatcttacgaaaataagatagatattgggtatggctccttcaacgattcttaatacattaagaattctgtcttatccatttgtagatggaacttcaacagcagctaggtctagagggaagttgtgagca
>H31
tctagctaaaggattttttcttttttccattcatcattattgtatttattcttaccttcatacttagatcgagatattctattggacatagaatgccaatctttaaaatgtaaaaaaaggagtaatcagctgtggcacgttcactaaaaaaaaatccttttgtagctaatcatttattgagaaaaattgaaaaactcaacatgagggaggagaaagaaataatagtaacttggtctcgggcatctaccattatacccaaaatgattggccatacaatcgctattcataatggaaaggaacatttacctatttatataacagatcgtatggtaggtcacaaattgggagaattcgcgcctactctgactttcgcgag-------------------------------------------------------------------------------------------ggagctatacccaacatcttacgaaaataagatagatattgggtatggctccttcaacgattcttaatacattaagaattctgtcttatccatttgtagatggaacttcaacagcagctaggtctagagggaagttgtgagca
>H32
tctagctaaaggattttttcttttttccattcatcattattgtatttattcttaccttcatacttagatcgagatattctattggacatagaatgccaatctttaaaatgtaaaaaaaggagtaatcagctgtggcacgttcactaaaaaaaaatccttttgtagctaatcatttattgagaaaaattgaaaaactcaacatgagggaggagaaagaaataatagtaacttggtctcgggcatctaccattatacccaaaatgattggccatacaatcgctattcataatggaaaggaacatttacctatttatataacagatcgtatggtaggtcacaaattgggagaattcgcgcctactctgactttcgcgag-------------------------------------------------------------------------------------------ggagctatacccaacatcttacgaaaataagatagatattgggtatggctccttcaacgattcttaatacattaagaattctgtcttatccatttgtagatggaacttcaacagcagctaggtctagagggaagttgtgagca
