# Supplementary material for: Aneuploidy promotes intraspecific diversification of the endemic East Asian herb Lycoris aurea complex
Source: Front Plant Sci. 2022 Sep 29;13:955724. doi: 10.3389/fpls.2022.955724 (PMC9558133; doi:10.3389/fpls.2022.955724)
Supplement: Supplementary file 5 [file Data_Sheet_4.FASTA]

>H1
atgttaataggatttggacttctgcttattccgacagcaacaaaaaatattcgtcgtatgtgggcttttccaagtgttttgatgctaagtatagctatggtgttttcggccaatctgtctattcagcaaataaatggaaattttatctatcaatatctatggtcttggactgtcaataatgatttttctttagagttcggacacttgatcgatccacttacttctattatgtcaatattaattactactgttggaatcatggttcttatttatagtgacaattatatgtctcacgatcaaggatatttgagattttttgcttatatgagttttttcaatacttctatgttgggattagttactagttccaatttgatacaaatttatattttttgggaacttgtaggaatgtgttcgtatttattaataggtttttggttcacacgtccaattgcggcaagtgcttgtcaaaaagcttttgtaaccaatcgtataggggattttggtttattattaggaattttaggactttattggataactggtagtttagaatttcgggatttgttcggaatagttaataacttagttcgtaataatggagtggattctttatttgctactctgtgtgcttcttttttatttgtcggtgcagttgctaaatccgcacaattccctcttcacatatggttacctgatgctatggaaggacctactcccatttcagctcttatacatgctgctactatggtagcagcgggaatttttcttgtagctcggcttcttcctcttttcacagttataccttacataatgaatctcatttctttaataggcgtaataacagtactatttggagccactttagctcttgctcaaagagacattaaaagaagtttagcttattctacaatgtctcaattgggttatattatgttagctctgggtataggttcttatcgagccgctttattccatttgatcacccatgcctattcgaaagctttattgtttttgggatccggatccattattcattcaatggaacccattgttggatattcaccagataaaagtcaaaatatggttcttatggggggtttaacaaaatatgttccaattacaagaattacttttttattaggtacgctctctctttgtggtattccacctcttgcttgtttttggtccaaagacgaaattcttaatgatagttggttgtattcaccaattttcgcaataatagcttccttcacagcaggattaaccgcattttatatgtttcggatgtatttacttacttttgatggacgtttgcgaattcattttcaaaattacagtagcactaaaaatacttctttctattcaatatccttatggggaaaagaagtaccaaaagcagtcaatagaaatttacttttatcaacaatgaataataaggtatcttttttttcaaaagatatatatcgaattgatgataatgtaagaaatagagtacgatactttagtacttactttagaaataaatacacttacacctatcctcacgaatcggacaatactatgttatttctcctgcttgtattggtactatttactttattcattggagcaatcggaattaattttgaccgaggagtaatagattttgatctattgtcgaaatggttaactccgtccgcggattttttccatccaaattcgaaggattcttcggattggtatgagtttttgaaaaatgcagttttttcggtaagtatagctctttttggattatttgtagcatccattttatatggatctgtttattcatctctacagaatttgggcttagtcaattcatttgtgaagaagagccccaagagaattctcttggaccaagtcaaaaatggtatatacaattggtcatataatcgtggttacatagatattttttatactaagatttttactgtgggtgtaagaggattagctgaactaattcagttttttgatagacatataattgatggaattacgaacggggtcggtgttgctagtttctttataggagaggggatc
>H2
atgttaataggatttggacttctgcttattccgacagcaacaaaaaatattcgtcgtatgtgggcttttccaagtgttttgatgctaagtatagctatggtgttttcggccaatctgtctattcagcaaataaatggaaattttatctatcaatatctatggtcttggactgtcaataatgatttttctttagagttcggacacttgatcgatccacttacttctattatgtcaatattaattactactgttggaatcatggttcttatttatagtgacaattatatgtctcacgatcaaggatatttgagattttttgcttatatgagttttttcaatacttctatgttgggattagttactagttccaatttgatacaaatttatattttttgggaacttgtaggaatgtgttcgtatttattaataggtttttggttcacacgtccaattgcggcaagtgcttgtcaaaaagcttttgtaaccaatcgtataggggattttggtttattattaggaattttaggactttattggataactggtagtttagaatttcgggatttgttcggaatagttaataacttagttcgtaataatggagtggattctttatttgctactctgtgtgcttcttttttatttgtcggtgcagttgctaaatccgcacaattccctcttcacatatggttacctgatgctatggaaggacctactcccatttcagctcttatacatgctgctactatggtagcagcgggaatttttcttgtagctcggcttcttcctcttttcacagttataccttacataatgaatctcatttctttaataggcgtaataacagtactatttggagccactttagctcttgctcaaagagacattaaaagaagtttagcttattctacaatgtctcaattgggttatattatgttagctctgggtataggttcttatcgagccgctttattccatttgatcacccatgcctattcgaaagctttattgtttttgggatccggatccattattcattcaatggaacccattgttggatattcaccagataaaagtcaaaatatggttcttatggggggtttaacaaaatatgttccaattacaagaattacttttttattaggtacgctctctctttgtggtattccacctcttgcttgtttttggtccaaagacgaaattcttaatgatagttggttgtattcaccaattttcgcaataatagcttccttcacagcaggattaaccgcattttatatgtttcggatgtatttacttacttttgatggacgtttgcgaattcattttcaaaattacagtagcactaaaaatacttctttctattcaatatccttatggggaaaagaagtaccaaaagcagtcaatagaaatttacttttatcaacaatgaataataaggtatcttttttttcaaaagatatatatcgaattgatgataatgtaagaaatagagtacgatactttagtacttactttagaaataaatacacttacacctatcctcacgaatcggacaatactatgttatttctcctgcttgtattggtactatttactttattcattggagcaatcggaattaattttgaccgaggagtaatagattttgatctattgtcgaaatggttaactccgtccgcggattttttccatccaaattcgaaggattcttcggattggtatgagtttttgaaaaatgcagttttttcggtaagtatagctctttttggattatttgtagcatccattttatatggatctgtttattcatctctacagaatttgggcttagtcaattcatttgtgaagaagagccccaagagaattctcttggaccaagtcaaaaatggtatatacaattggtcatataatcgtggttacatagatattttttatactaagatttttactgtgggtgtaagaggattagctgaactaattcagttttttgatagacatataattgatggaattacgaacggggtcggtgttgctagtttctttataggagaggggatc
>H3
atgttaataggatttggacttctgcttattccgacagcaacaaaaaatattcgtcgtatgtgggctttttcaagtgttttgatgctaagtatagctatggtgttttcggccaatctgtctattcagcaaataaatggaaattttatctatcaatatctatggtcttggactgtcaataatgatttttctttagagttcggacacttgatcgatccacttacttctattatgtcaatattaattactactgttggaatcatggttcttatttatagtgacaattatatgtctcacgatcaaggatatttgagattttttgcttatatgagttttttcaatacttctatgttgggattagttactagttccaatttgatacaaatttatattttttgggaacttgtaggaatgtgttcgtatttattaataggtttttggttcacacgtccaattgcggcaagtgcttgtcaaaaagcttttgtaaccaatcgtataggggattttggtttattattaggaattttaggactttattggataactggtagtttagaatttcgggatttgttcggaatagttaataacttagttcgtaataatggagtggattctttatttgctactctgtgtgcttcttttttatttgtcggtgcagttgctaaatccgcacaattccctcttcacatatggttacctgatgctatggaaggacctactcccatttcagctcttatacatgctgctactatggtagcagcgggaatttttcttgtagctcggcttcttcctcttttcacagttataccttacataatgaatctcatttctttaataggcgtaataacagtactatttggagccactttagctcttgctcaaagagacattaaaagaagtttagcttattctacaatgtctcaattgggttatattatgttagctctgggtataggttcttatcgagccgctttattccatttgatcacccatgcctattcgaaagctttattgtttttgggatccggatccattattcattcaatggaacccattgttggatattcaccagataaaagtcaaaatatggttcttatggggggtttaacaaaatatgttccaattacaagaattacttttttattaggtacgctctctctttgtggtattccacctcttgcttgtttttggtccaaagacgaaattcttaatgatagttggttgtattcaccaattttcgcaataatagcttccttcacagcaggattaaccgcattttatatgtttcggatgtatttacttacttttgatggacgtttgcaaattcattttcaaaattacagtagcactaaaaatacttctttctattcaatatccttatggggaaaagaagtaccaaaagcagtcaatagaaatttacttttatcaacaatgaataataaggtatcttttttttcaaaagatatatatcgaattgatgataatgtaagaaatagagtacgatactttagtacttactttagaaataaatacacttacacctatcctcacgaatcggacaatactatgttatttctcctgcttgtattggtactatttactttattcattggagcaatcggaattaattttgaccgaggagtaatagattttgatctattgtcgaaatggttaactccgtccgcggattttttccatccaaattcgaaggattcttcggattggtatgagtttttgaaaaatgcagttttttcggtaagtatagctctttttggattatttgtagcatccattttatatggatctgtttattcatctctacagaatttgggcttagtcaattcatttgtgaagaagagccccaagagaattctcttggaccaagtcaaaaatggtatatacaattggtcatataatcgtggttacatagatattttttatactaagatttttactgtgggtgtaagaggattagctgaactaattcagttttttgatagacatataattgatggaattacgaacggggtcggtgttgctagtttctttataggagaggggatc
>H4
atgttaataggatttggacttctgcttattccgacagcaacaaaaaatattcgtcgtatgtgggcttttccaagtgttttgatgctaagtatagctatggtgttttcggtcaatctgtctattcagcaaataaatggaaattttatctatcaatatctatggtcttggactgtcaataatgatttttctttagagttcggacacttgatcgatccacttacttctattatgtcaatattaattactactgttggaatcatggttcttatttatagtgacaattatatgtctcacgatcaaggatatttgagattttttgcttatatgagttttttcaatacttctatgttgggattagttactagttccaatttgatacaaatttatattttttgggaacttgtaggaatgtgttcgtatttattaataggtttttggttcacacgtccaattgcggcaagtgcttgtcaaaaagcttttgtaaccaatcgtataggggattttggtttattattaggaattttaggactttattggataactggtagtttagaatttcgggatttgttcggaatagttaataacttagttcgtaataatggagtggattctttatttgctactctgtgtgcttcttttttatttgtcggtgcagttgctaaatccgcacaattccctcttcacatatggttacctgatgctatggaaggacctactcccatttcggctcttatacatgctgctactatggtagcagcgggaatttttcttgtagctcggcttcttcctcttttcacagttataccttacataatgaatctcatttctttaataggcgtaataacagtactatttggagccactttggctcttgctcaaagagacattaaaagaagtttagcttattctacaatgtctcaattgggttatattatgttagctctgggtataggttcttatcgagccgctttattccatttgatcacccatgcctattcgaaagctttattgtttttgggatccggatccattattcattcaatggaacccattgttggatattcaccagataaaagtcaaaatatggttcttatggggggtttaacaaaatatgttccaattacaagaattacttttttattaggtacgctctctctttgtggtattccacctcttgcttgtttttggtccaaagacgaaattcttaatgatagttggttgtattcaccaattttcgcaataatagcttccttcacagcaggattaaccgcattttatatgtttcggatgtatttacttacttttgatggacgtttgcgaattcattttcaaaattacagtagcactaaaaatacttctttctattcaatatccttatggggaaaagaagtaccaaaagcagtcaatagaaatttacttttatcaacaatgaataataaggtatcttttttttcaaaagatatatatcgaattgatgataatgtaagaaatggagtacgatactttagtacttactttagaaataaatacacttacacctatcctcacgaatcggacaatactatgttatttctcctgcttgtattggtactatttactttattcattggagcaatcggaattaattttgaccgaggagtaatagattttgatctattgtcgaaatggttaactccgtccgcagattttttccatccaaattcgaaggattcttcggattggtatgagtttttgaaaaatgcagttttttcggtaagtatagctctttttggattatttgtagcatccattttatatggatctgtttattcatctctacagaatttgggcttagtcaattcatttgtgaagaagagccccaagagaattctcttggaccaagtcaaaaatggtatatacaattggtcatataatcgtggttacatagatattttttatactaagattttgactgtgggtgtaagaggattagctgaactaattcagttttttgatagacatataattgatggaattacgaacggggtcggtgttgctagtttctttataggagaggggatc
>H5
atgttaataggatttggacttctgcttattccgacagcaacaaaaaatattcgtcgtatgtgggcttttccaagtgttttgatgctaagtatagctatggtgttttcggtcaatctgtctattcagcaaataaatggaaattttatctatcaatatctatggtcttggactgtcaataatgatttttctttagagttcggacacttgatcgatccacttacttctattatgtcaatattaattactactgttggaatcatggttcttatttatagtgacaattatatgtctcacgatcaaggatatttgagattttttgcttatatgagttttttcaatacttctatgttgggattagttactagttccaatttgatacaaatttatattttttgggaacttgtaggaatgtgttcgtatttattaataggtttttggttcacacgtccaattgcggcaagtgcttgtcaaaaagcttttgtaaccaatcgtataggggattttggtttattattaggaattttaggactttattggataactggtagtttagaatttcgggatttgttcggaatagttaataacttagttcgtaataatggagtggattctttatttgctactctgtgtgcttcttttttatttgtcggtgcagttgctaaatccgcacaattccctcttcacatatggttacctgatgctatggaaggacctactcccatttcggctcttatacatgctgctactatggtagcagcgggaatttttcttgtagctcggcttcttcctcttttcacagttataccttacataatgaatctcatttctttaataggcgtaataacagtactatttggagccactttggctcttgctcaaagagacattaaaagaagtttagcttattctacaatgtctcaattgggttatattatgttagctctgggtataggttcttatcgagccgctttattccatttgatcacccatgcctattcgaaagctttattgtttttgggatccggatccattattcattcaatggaacccattgttggatattcaccagataaaagtcaaaatatggttcttatggggggtttaacaaaatatgttccaattacaagaattacttttttattaggtacgctctctctttgtggtattccacctcttgcttgtttttggtccaaagacgaaattcttaatgatagttggttgtattcaccaattttcgcaataatagcttccttcacagcaggattaaccgcattttatatgtttcggatgtatttacttacttttgatggacgtttgcgaattcattttcaaaattacagtagcactaaaaatacttctttctattcaatatccttatggggaaaagaagtaccaaaagcagtcaatagaaatttacttttatcaacaatgaataataaggtatcttttttttcaaaagatatatatcgaattgatgataatgtaagaaatggagtacgatactttagtacttactttagaaataaatacacttacacctatcctcacgaatcggacaatactatgttatttctcctgcttgtattggtactatttactttattcattggagcaatcggaattaattttgaccgaggagtaatagattttgatctattgtcgaaatggttaactccgtccgcagattttttccatccaaattcgaaggattcttcggattggtatgagtttttgaaaaatgcagttttttcggtaagtatagctctttttggattatttgtagcatccattttatatggatctgtttattcatctctacagaatttgggcttagtcaattcatttgtgaagaagagccccaagagaattctcttggaccaagtcaaaaatggtatatacaattggtcatataatcgtggttacatagatattttttatactaagattttgactgtgggtgtaagaggattagctgaactaattcagttttttgatagacatataattgatggaattacgaacggggtcggtgttgctagtttctttataggagaggggatc
>H6
atgttaataggatttggacttctgcttattccgacagcaacaaaaaatattcgtcgtatgtgggcttttccaagtgttttgatgctaagtatagctatggtgttttcggtcaatctgtctattcagcaaataaatggaaattttatctatcaatatctatggtcttggactgtcaataatgatttttctttagagttcggacacttgatcgatccacttacttctattatgtcaatattaattactactgttggaatcatggttcttatttatagtgacaattatatgtctcacgatcaaggatatttgagattttttgcttatatgagttttttcaatacttctatgttgggattagttactagttccaatttgatacaaatttatattttttgggaacttgtaggaatgtgttcgtatttattaataggtttttggttcacacgtccaattgcggcaagtgcttgtcaaaaagcttttgtaaccaatcgtataggggattttggtttattattaggaattttaggactttattggataactggtagtttagaatttcgggatttgttcggaatagttaataacttagttcgtaataatggagtggattctttatttgctactctgtgtgcttcttttttatttgtcggtgcagttgctaaatccgcacaattccctcttcacatatggttacctgatgctatggaaggacctactcccatttcggctcttatacatgctgctactatggtagcagcgggaatttttcttgtagctcggcttcttcctcttttcacagttataccttacataatgaatctcatttctttaataggcgtaataacagtactatttggagccactttggctcttgctcaaagagacattaaaagaagtttagcttattctacaatgtctcaattgggttatattatgttagctctgggtataggttcttatcgagccgctttattccatttgatcacccatgcctattcgaaagctttattgtttttgggatccggatccattattcattcaatggaacccattgttggatattcaccagataaaagtcaaaatatggttcttatggggggtttaacaaaatatgttccaattacaagaattacttttttattaggtacgctctctctttgtggtattccacctcttgcttgtttttggtccaaagacgaaattcttaatgatagttggttgtattcaccaattttcgcaataatagcttccttcacagcaggattaaccgcattttatatgtttcggatgtatttacttacttttgatggacgtttgcgaattcattttcaaaattacagtagcactaaaaatacttctttctattcaatatccttatggggaaaagaagtaccaaaagcagtcaatagaaatttacttttatcaacaatgaataataaggtatcttttttttcaaaagatatatatcgaattgatgataatgtaagaaatagagtacgatactttagtacttactttagaaataaatacacttacacctatcctcacgaatcggacaatactatgttatttctcctgcttgtattggtactatttactttattcattggagcaatcggaattaattttgaccgaggagtaatagattttgatctattgtcgaaatggttaactccgtccgcggattttttccatccaaattcgaaggattcttcggattggtatgagtttttgaaaaatgcagttttttcggtaagtatagctctttttggattatttgtagcatccattttatatggatctgtttattcatctctacagaatttgggcttagtcaattcatttgtgaagaagagccccaagagaattctcttggaccaagtcaaaaatggtatatacaattggtcatataatcgtggttacatagatattttttatactaagattttgactgtgggtgtaagaggattagctgaactaattcagttttttgatagacatataattgatggaattacgaacggggtcggtgttgctagtttctttataggagaggggatc
>H7
atgttaataggatttggacttctgcttattccgacagcaacaaaaaatattcgtcgtatgtgggcttttccaagtgttttgatgctaagtatagctatggtgttttcggtcaatctgtctattcagcaaataaatggaaattttatctatcaatatctatggtcttggactgtcaataatgatttttctttagagttcggacacttgatcgatccacttacttctattatgtcaatattaattactactgttggaatcatggttcttatttatagtgacaattatatgtctcacgatcaaggatatttgagattttttgcttatatgagttttttcaatacttctatgttgggattagttactagttccaatttgatacaaatttatatttttggggaacttgtaggaatgtgttcgtatttattaataggtttttggttcacacgtccaattgcggcaagtgcttgtcaaaaagcttttgtaaccaatcgtataggggattttggtttattattaggaattttaggactttattggataactggtagtttagaatttcgggatttgttcggaatagttaataacttagttcgtaataatggagtggattctttatttgctactctgtgtgcttcttttttatttgtcggtgcagttgctaaatccgcacaattccctcttcacatatggttacctgatgctatggaaggacctactcccatttcggctcttatacatgctgctactatggtagcagcgggaatttttcttgtagctcggcttcttcctcttttcacagttataccttacataatgaatctcatttctttaataggcgtaataacagtactatttggagccactttggctcttgctcaaagagacattaaaagaagtttagcttattctacaatgtctcaattgggttatattatgttagctctgggtataggttcttatcgagccgctttattccatttgatcacccatgcctattcgaaagctttattgtttttgggatccggatccattattcattcaatggaacccattgttggatattcaccagataaaagtcaaaatatggttcttatggggggtttaacaaaatatgttccaattacaagaattacttttttattaggtacgctctctctttgtggtattccacctcttgcttgtttttggtccaaagacgaaattcttaatgatagttggttgtattcaccaattttcgcaataatagcttccttcacagcaggattaaccgcattttatatgtttcggatgtatttacttacttttgatggacgtttgcgaattcattttcaaaattacagtagcactaaaaatacttctttctattcaatatccttatggggaaaagaagtaccaaaagcagtcaatagaaatttacttttatcaacaatgaataataaggtatcttttttttcaaaagatatatatcgaattgatgataatgtaagaaatagagtacgatactttagtacttactttagaaataaatacacttacacctatcctcacgaatcggacaatactatgttatttctcctgcttgtattggtactatttactttattcattggagcaatcggaattaattttgaccgaggagtaatagattttgatctattgtcgaaatggttaactccgtccgcgtattttttccatccaaattcgaaggattcttcggattggtatgagtttttgaaaaatgcagttttttcggtaagtatagctctttttggattatttgtagcatccattttatatggatctgtttattcatctctacagaatttgggcttagtcaattcatttgtgaagaagagccccaagagaattctcttggaccaagtcaaaaatggtatatacaattggtcatataatcgtggttacatagatattttttatactaagattttgactgtgggtgtaagaggattagctgaactaattcagttttttgatagacatataattgatggaattacgaacggggtcggtgttgctagtttctttataggagaggggatc
>H8
atgttaataggatttggacttctgcttattccgacagcaacaaaaaatattcgtcgtatgtgggcttttccaagtgttttgatgctaagtatagctatggtgttttcggccaatctgtctattcagcaaataaatggaaattttatctatcaatatctatggtcttggactgtcaataatgatttttctttagagttcggacacttgatcgatccacttacttctattatgtcaatattaattactactgttggaatcatggttcttatttatagtgacaattatatgtctcacgatcaaggatatttgagattttttgcttatatgagttttttcaatacttctatgttgggattagttactagttccaatttgatacaaatttatattttttgggaacttgtaggaatgtgttcgtatttattaataggtttttggttcacacgtccaattgcggcaagtgcttgtcaaaaagcttttgtaaccaatcgtataggggattttggtttattattaggaattttaggactttattggataactggtagtttagaatttcgggatttgttcggaatagttaataacttagttcgtaataatggagtggattctttatttgctactctgtgtgcttcttttttatttgtcggtgcagttgctaaatccgcacaattccctcttcacatatggttacctgatgctatggaaggacctactcccatttcagctcttatacatgctgctactatggtagcagcgggaatttttcttgtagctcggcttcttcctcttttcacagttataccttacataatgaatctcatttctttaataggcgtaataacagtactatttggagccactttagctcttgctcaaagagacattaaaagaagtttagcttattctacaatgtctcaattgggttatattatgttagctctgggtataggttcttatcgagccgctttattccatttgatcacccatgcctattcgaaagctttattgtttttgggatccggatccattattcattcaatggaacccattgttggatattcaccagataaaagtcaaaatatggttcttatggggggtttaacaaaatatgttccaattacaagaattacttttttattaggtacgctctctctttgtggtattccacctcttgcttgtttttggtccaaagacgaaattcttaatgatagttggttgtattcaccaattttcgcaataatagcttccttcacagcaggattaaccgcattttatatgtttcggatgtatttacttacttttgatggacgtttgcgaattcattttcaaaattacagtagcactaaaaatacttctttctattcaatatccttatggggaaaagaagtaccaaaagcagtcaatagaaatttacttttatcaacaatgaataataaggtatcttttttttcaaaagatatatatcgaattgatgataatgtaagaaatagagtacgatactttagtacttactttagaaataaatacacttacacctatcctcacgaatcggacaatactatgttatttctcctgcttgtattggtactatttactttattcattggagcaatcggaattaattttgaccgaggagtaatagattttgatctattgtcgaaatggttaactccgtccgcggattttttccatccaaattcgaaggattcttcggattggtatgagtttttgaaaaatgcagttttttcggtaagtatagctctttttggattatttgtagcatccattttatatggatctgtttattcatctctacagaatttgggcttagtcaattcatttgtgaagaagagccccaagagaattctcttggaccaagtcaaaaatggtatatacaattggtcatataatcgtggttacatagatattttttatactaagatttttactgtgggtgtaagaggattagctgaactaattcagttttttgatagacatataattgatggaattacgaacggggtcggtgttgctagtttctttataggagaggggatc
>H9
atgttaataggatttggacttctgcttattccgacagcaacaaaaaatattcgtcgtatgtgggcttttccaagtgttttgatgctaagtatagctatggtgttttcggccaatctgtctattcagcaaataaatggaaattttatctatcaatatctatggtcttggactgtcaataatgatttttctttagagttcggacacttgatcgatccacttacttctattatgtcaatattaattactactgttggaatcatggttcttatttatagtgacaattatatgtctcacgatcaaggatatttgagattttttgcttatatgagttttttcaatacttctatgttgggattagttactagttccaatttgatacaaatttatattttttgggaacttgtaggaatgtgttcgtatttattaataggtttttggttcacacgtccaattgcggcaagtgcttgtcaaaaagcttttgtaaccaatcgtataggggattttggtttattattaggaattttaggactttattggataactggtagtttagaatttcgggatttgttcggaatagttaataacttagttcgtaataatggagtggattctttatttgctactctgtgtgcttcttttttatttgtcggtgcagttgctaaatccgcacaattccctcttcacatatggttacctgatgctatggaaggacctactcccatttcggctcttatacatgctgctactatggtagcagcgggaatttttcttgtagctcggcttcttcctcttttcacagttataccttacataatgaatctcatttctttaataggcgtaataacagtactatttggagccactttggctcttgctcaaagagacattaaaagaagtttagcttattctacaatgtctcaattgggttatattatgttagctctgggtataggttcttatcgagccgctttattccatttgatcacccatgcctattcgaaagctttattgtttttgggatccggatccattattcattcaatggaacccattgttggatattcaccagataaaagtcaaaatatggttcttatggggggtttaacaaaatatgttccaattacaagaattacttttttattaggtacgctctctctttgtggtattccacctcttgcttgtttttggtccaaagacgaaattcttaatgatagttggttgtattcaccaattttcgcaataatagcttccttcacagcaggattaaccgcattttatatgtttcggatgtatttacttacttttgatggacgtttgcgaattcattttcaaaattacagtagcactaaaaatacttctttctattcaatatccttatggggaaaagaagtaccaaaagcagtcaatagaaatttacttttatcaacaatgaataataaggtatcttttttttcaaaagatatatatcgaattgatgataatgtaagaaatagagtacgatactttagtacttactttagaaataaatacacttacacctatcctcacgaatcggacaatactatgttatttctcctgcttgtattggtactatttactttattcattggagcaatcggaattaattttgaccgaggagtaatagattttgatctattgtcgaaatggttaactccgtccgcggattttttccatccaaattcgaaggattcttcggattggtatgagtttttgaaaaatgcagttttttcggtaagtatagctctttttggattatttgtagcatccattttatatggatctgtttattcatctctacagaatttgggcttagtcaattcatttgtgaagaagagccccaagagaattctcttggaccaagtcaaaaatggtatatacaattggtcatataatcgtggttacatagatattttttatactaagatttttactgtgggtgtaagaggattagctgaactaattcagttttttgatagacatataattgatggaattacgaacggggtcggtgttgctagtttctttataggagaggggatc
>H10
atgttaataggatttggacttctgcttattccgacagcaacaaaaaatattcgtcgtatgtgggcttttccaagtgttttgatgctaagtatagctatggtgttttcggccaatctgtctattcagcaaataaatggaaattttatctatcaatatctatggtcttggactgtcaataatgatttttctttagagttcggacacttgatcgatccacttacttctattatgtcaatattaattactactgttggaatcatggttcttatttatagtgacaattatatgtctcacgatcaaggatatttgagattttttgcttatatgagttttttcaatacttctatgttgggattagttactagttccaatttgatacaaatttatatttttggggaacttgtaggaatgtgttcgtatttattaataggtttttggttcacacgtccaattgcggcaagtgcttgtcaaaaagcttttgtaaccaatcgtataggggattttggtttattattaggaattttaggactttattggataactggtagtttagaatttcgggatttgttcggaatagttaataacttagttcgtaataatggagtggattctttatttgctactctgtgtgcttcttttttatttgtcggtgcagttgctaaatccgcacaattccctcttcacatatggttacctgatgctatggaaggacctactcccatttcggctcttatacatgctgctactatggtagcagcgggaatttttcttgtagctcggcttcttcctcttttcacagttataccttacataatgaatctcatttctttaataggcgtaataacagtactatttggagccactttggctcttgctcaaagagacattaaaagaagtttagcttattctacaatgtctcaattgggttatattatgttagctctgggtataggttcttatcgagccgctttattccatttgatcacccatgcctattcgaaagctttattgtttttgggatccggatccattattcattcaatggaacccattgttggatattcaccagataaaagtcaaaatatggttcttatggggggtttaacaaaatatgttccaattacaagaattacttttttattaggtacgctctctctttgtggtattccacctcttgcttgtttttggtccaaagacgaaattcttaatgatagttggttgtattcaccaattttcgcaataatagcttccttcacagcgggattaaccgcattttatatgtttcggatgtatttacttacttttgatggacgtttgcgaattcattttcaaaattacagtagcactaaaaatacttctttctattcaatatccttgtggggaaaagaaataccaaaagcagtcaatagaaatttacttttatcaacaatgaataataaggtatcttttttttcaaaagatatatatcgaattgatgataatgtaagaaatagagtacgatactttagtacttactttagaaataaatacacttacacctatcctcacgaatcggacaatactatgttatttctcctgcttgtattggtactatttactttattcattggagcaatcggaattaattttgaccgaggagtaatagattttgatctattgtcgaaatggttaactccgtccgcggattttttccatccaaattcgaaggattcttcggattggtatgagtttttaaaaaatgcagttttttcggtaagtatagctctttttggattatttgtagcatccattttatatggatctgtttattcatctctacagaatttgggcttagtcaattcatttgtgaagaagagccccaagagaattctcttggaccaagtcaaaaatggtatatacaattggtcatataatcgtggttacatagatattttttatactaagattttgactgtgggtgtaagaggattagctgaactaattcagttttttgatagacatataattgatggaattacgaacggggtcggtgttgctagtttctttataggagaggggatc
>H11
atgttaataggatttggacttctgcttattccgacagcaacaaaaaatattcgtcgtatgtgggcttttccaagtgttttgatgctaagtatagctatggtgttttcggccaatctgtctattcagcaaataaatggaaattttatctatcaatatctatggtcttggactgtcaataatgatttttctttagagttcggacacttgatcgatccacttacttctattatgtcaatattaattactactgttggaatcatggttcttatttatagtgacaattatatgtctcacgatcaaggatatttgagattttttgcttatatgagttttttcaatacttctatgttgggattagttactagttccaatttgatacaaatttatatttttggggaacttgtaggaatgtgttcgtatttattaataggtttttggttcacacgtccaattgcggcaagtgcttgtcaaaaagcttttgtaaccaatcgtataggggattttggtttattattaggaattttaggactttattggataactggtagtttagaatttcgggatttgttcggaatagttaataacttagttcgtaataatggagtggattctttatttgctactctgtgtgcttcttttttatttgtcggtgcagttgctaaatccgcacaattccctcttcacatatggttacctgatgctatggaaggacctactcccatttcggctcttatacatgctgctactatggtagcagcgggaatttttcttgtagctcggcttcttcctcttttcacagttataccttacataatgaatctcatttctttaataggcgtaataacagtactatttggagccactttggctcttgctcaaagagacattaaaagaagtttagcttattctacaatgtctcaattgggttatattatgttagctctgggtataggttcttatcgagccgctttattccatttgatcacccatgcctattcgaaagctttattgtttttgggatccggatccattattcattcaatggaacccattgttggatattcaccagataaaagtcaaaatatggttcttatggggggtttaacaaaatatgttccaattacaagaattacttttttattaggtacgctctctctttgtggtattccacctcttgcttgtttttggtccaaagacgaaattcttaatgatagttggttgtattcaccaattttcgcaataatagcttccttcacagcgggattaaccgcattttatatgtttcggatgtatttacttacttttgatggacgtttgcgaattcattttcaaaattacagtagcactaaaaatacttctttctattcaatatccttgtggggaaaagaaataccaaaagcagtcaatagaaatttacttttatcaacaatgaataataaggtatcttttttttcaaaagatatatatcgaattgatgataatgtaagaaatagagtacgatactttagtacttactttagaaataaatacacttacacctatcctcacgaatcggacaatactatgttatttctcctgcttgtattggtactatttactttattcattggagcaatcggaattaattttgaccgaggagtaatagattttgatctattgtcgaaatggttaactccgtccgcggattttttccatccaaattcgaaggattcttcggattggtatgagtttttaaaaaatgcagtttttttggtaagtatagctctttttggattatttgtagcatccattttatatggatctgtttattcatctctacagaatttgggcttagtcaattcatttgtgaagaagagccccaagagaattctcttggaccaagtcaaaaatggtatatacaattggtcatataatcgtggttacatagatattttttatactaagattttgactgtgggtgtaagaggattagctgaactaattcagttttttgatagacatataattgatggaattacgaacggggtcggtgttgctagtttctttataggagaggggatc
>H12
atgttaataggatttggacttctgcttattccgacagcaacaaaaaatattcgtcgtatgtgggcttttccaagtgttttgatgctaagtatagctatggtgttttcggccaatctgtctattcagcaaataaatggaaattttatctatcaatatctatggtcttggactgtcaataatgatttttctttagagttcggacacttgatcgatccacttacttctattatgtcaatattaattactactgttggaatcatggttcttatttatagtgacaattatatgtctcacgatcaaggatatttgagattttttgcttatatgagttttttcaatacttctatgttgggattagttactagttccaatttgatacaaatttatatttttggggaacttgtaggaatgtgttcgtatttattaataggtttttggttcacacgtccaattgcggcaagtgcttgtcaaaaagcttttgtaaccaatcgtataggggattttggtttattattaggaattttaggactttattggataactggtagtttagaatttcgggatttgttcggaatagttaataacttagttcgtaataatggagtggattctttatttgctactctgtgtgcttcttttttatttgtcggtgcagttgctaaatccgcacaattccctcttcacatatggttacctgatgctatggaaggacctactcccatttcggctcttatacatgctgctactatggtagcagcgggaatttttcttgtagctcggcttcttcctcttttcacagttataccttacataatgaatctcatttctttaataggcgtaataacagtactatttggagccactttggctcttgctcaaagagacattaaaagaagtttagcttattctacaatgtctcaattgggttatattatgttagctctgggtataggttcttatcgagccgctttattccatttgatcacccatgcctattcgaaagctttattgtttttgggatccggatccattattcattcaatggaacccattgttggatattcaccagataaaagtcaaaatatggttcttatggggggtttaacaaaatatgttccaattacaagaattacttttttattaggtacgctctctctttgtggtattccacctcttgcttgtttttggtccaaagacgaaattcttaatgatagttggttgtattcaccaattttcgcaataatagcttccttcacagcgggattaaccgcattttatatgtttcggatgtatttacttacttttgatggacgtttgcgaattcattttcaaaattacagtagcactaaaaatacttctttctattcaatatccttgtggggaaaagaaataccaaaagcagtcaatagaaatttacttttatcaacaatgaataataaggtatcttttttttcaaaagatatatatcgaattgatgataatgtaagaaatagagtacgatactttagtacttactttagaaataaatacacttacacctatcctcacgaatcggacaatactatgttatttctcctgcttgtattggtactatttactttattcattggagcaatcggaattaattttgaccgaggagtaatagattttgatctattgtcgaaatggttaactccgtccgcggattttttccatccaaattcgaaggattcttcggattggtatgagtttttaaaaaatgcagttttttcggtaagtatagctctttttggattatttgtagcatccattttatatggatctgtttattcatctctacagaatttgggcttagtcaattcatttgtgaagaagagccccaagagaattctcttggaccaagtcaaaaatggtatatacaattggtcatataatcgtggttacatagatattttttatactaagattttgactgtgggtgtaagaggattagctgaactaattcagttttttgatagacatataattgatggaattacgaacggggtcggtgttgctagtttctttataggagaggggatc
>H13
atgttaataggatttggacttctgcttattccgacagcaacaaaaaatattcgtcgtatgtgggcttttccaagtgttttgatgctaagtatagctatggtgttttcggccaatctgtctattcagcaaataaatggaaattttatctatcaatatctatggtcttggactgtcaataatgatttttctttagagttcggacacttgatcgatccacttacttctattatgtcaatattaattactactgttggaatcatggttcttatttatagtgacaattatatgtctcacgatcaaggatatttgagattttttgcttatatgagttttttcaatacttctatgttgggattagttactagttccaatttgatacaaatttatattttttgggaacttgtaggaatgtgttcgtatttattaataggtttttggttcacacgtccaattgcggcaagtgcttgtcaaaaagcttttgtaaccaatcgtataggggattttggtttattattaggaattttaggactttattggataactggtagtttagaatttcgggatttgttcggaatagttaataacttagttcgtaataatggagtggattctttatttgctactctgtgtgcttcttttttatttgtcggtgcagttgctaaatccgcacaattccctcttcacatatggttacctgatgctatggaaggacctactcccatttcggctcttatacatgctgctactatggtagcagcgggaatttttcttgtagctcggcttcttcctcttttcacagttataccttacataatgaatctcatttctttaataggcgtaataacagtactatttggagccactttggctcttgctcaaagagacattaaaagaagtttagcttattctacaatgtctcaattgggttatattatgttagctctgggtataggttcttatcgagccgctttattccatttgatcacccatgcctattcgaaagctttattgtttttgggatccggatccattattcattcaatggaacccattgttggatattcaccagataaaagtcaaaatatggttcttatggggggtttaacaaaatatgttccaattacaagaattacttttttattaggtacgctctctctttgtggtattccacctcttgcttgtttttggtccaaagacgaaattcttaatgatagttggttgtattcaccaattttcgcaataatagcttccttcacagcgggattaaccgcattttatatgtttcggatgtatttacttacttttgatggacgtttgcgaattcattttcaaaattacagtagcactaaaaatacttctttctattcaatatccttgtggggaaaagaaataccaaaagcagtcaatagaaatttacttttatcaacaatgaataataaggtatcttttttttcaaaagatatatatcgaattgatgataatgtaagaaatagagtacgatactttagtacttactttagaaataaatacacttacacctatcctcacgaatcggacaatactatgttatttctcctgcttgtattggtactatttactttattcattggagcaatcggaattaattttgaccgaggagtaatagattttgatctattgtcgaaatggttaactccgtccgcggattttttccatccaaattcgaaggattcttcggattggtatgagtttttaaaaaatgcagttttttcggtaagtatagctctttttggattatttgtagcatccattttatatggatctgtttattcatctctacagaatttgggcttagtcaattcatttgtgaagaagagccccaagagaattctcttggaccaagtcaaaaatggtatatacaattggtcatataatcgtggttacatagatattttttatactaagattttgactgtgggtgtaagaggattagctgaactaattcagttttttgatagacatataattgatggaattacgaacggggtcggtgttgctagtttctttataggagaggggatc
>H14
atgttaataggatttggacttctgcttattccgacagcaacaaaaaatattcgtcgtatgtgggcttttccaagtgttttgatgctaagtatagctatggtgttttcggccaatctgtctattcagcaaataaatggaaattttatctatcaatatctatggtcttggactgtcaataatgatttttctttagagttcggacacttgatcgatccacttacttctattatgtcaatattaattactactgttggaatcatggttcttatttatagtgacaattatatgtctcacgatcaaggatatttgagattttttgcttatatgagttttttcaatacttctatgttgggattagttactagttccaatttgatacaaatttatattttttgggaacttgtaggaatgtgttcgtatttattaataggtttttggttcacacgtccaattgcggcaagtgcttgtcaaaaagcttttgtaaccaatcgtataggggattttggtttattattaggaattttaggactttattggataactggtagtttagaatttcgggatttgttcggaatagttaataacttagttcgtaataatggagtggattctttatttgctactctgtgtatttcttttttatttgtcggtgcagttgctaaatccgcacaattccctcttcacatatggttacctgatgctatggaaggacctactcccatttcggctcttatacatgctgctactatggtagcagcgggaatttttcttgtagctcggcttcttcctcttttcacagttataccttacataatgaatctcatttctttaataggcgtaataacagtactatttggagccactttggctcttgctcaaagagacattaaaagaagtttagcttattctacaatgtctcaattgggttatattatgttagctctgggtataggttcttatcgagccgctttattccatttgatcacccatgcctattcgaaagctttattgtttttgggatccggatccattattcattcaatggaacccattgttggatattcaccagataaaagtcaaaatatggttcttatggggggtttaacaaaatatgttccaattacaagaattacttttttattaggtacgctctctctttgtggtattccacctcttgcttgtttttggtccaaagacgaaattcttaatgatagttggttgtattcaccaattttcgcaataatagcttccttcacagcaggattaaccgcattttatatgtttcggatgtatttacttacttttgatggacgtttgcgaattcattttaaaaattacagtagcactaaaaatacttctttctattcaatatccttatggggaaaagaagtaccaaaagcagtcaatagaaatttacttttatcaacaatgaataataaggtatcttttttttcaaaagatatatatcgaattgatgataatgtaagaaatagagtacgatactttagtacttactttagaaataaatacacttacacctatcctcacgaatcagacaatactatgttatttcccctgcttgtattggtactatttactttattcattggagcaatcggaattaattttgaccgaggagtaatagattttgatctattgtcgaaatggttaactccgtccgcggattttttccatccaaattcgaaggattcttcggattggtatgagtttttgaaaaatgcagttttttcggtaagtatagctctttttggattatttgtagcatccattttatatggatctgtttattcatctctacagaatttgggcttagtcaattcatttgtgaagaagagccccaagagaattctcttggaccaagtcaaaaatggtatatacaattggtcatataatcgtggttacatagatattttttatactaagatttttactgtgggtgtaagaggattagctgaactaattcagttttttgatagacatataattgatggaattacgaacggggtcggtgttgctagtttctttataggagaggggatc
>H15
atgttaataggatttggacttctgcttattccgacagcaacaaaaaatattcgtcgtatgtgggcttttcaaagtgttttgatgctaagtatagctatggtgttttcggccaatctgtctattcagcaaataaatggaaattttatctatcaatatctatggtcttggactgtcaataatgatttttctttagagttcggacacttgatcgatccacttacttctattatgtcaatattaattactactgttggaatcatggttcttatttatagtgacaattatatgtctcacgatcaaggatatttgagattttttgcttatatgagttttttcaatacttctatgttgggattagttactagttccaatttgatacaaatttatattttttgggaacttgtaggaatgtgttcgtatttattaataggtttttggttcacacgtccaattgcggcaagtgcttgtcaaaaagcttttgtaaccaatcgtataggggattttggtttattattaggaattttaggactttattggataactggtagtttagaatttcgggatttgttcggaatagttaataacttagttcgtaataatggagtggattctttatttgctactctgtgtatttcttttttatttgtcggtgcagttgctaaatccgcacaattccctcttcacatatggttacctgatgctatggaaggacctactcccatttcggctcttatacatgctgctactatggtagcagcgggaatttttcttgtagctcggcttcttcctcttttcacagttataccttacataatgaatctcatttctttaataggcgtaataacagtactatttggagccactttggctcttgctcaaagagacattaaaagaagtttagcttattctacaatgtctcaattgggttatattatgttagctctgggtataggttcttatcgagccgctttattccatttgatcacccatgcctattcgaaagctttattgtttttgggatccggatccattattcattcaatggaacccattgttggatattcaccagataaaagtcaaaatatggttcttatggggggtttaacaaaatatgttccaattacaagaattacttttttattaggtacgctctctctttgtggtattccacctcttgcttgtttttggtccaaagacgaaattcttaatgatagttggttgtattcaccaattttcgcaataatagcttccttcacagcaggattaaccgcattttatatgtttcggatgtatttacttacttttgatggacgtttgcgaattcattttaaaaattacagtagcactaaaaatacttctttctattcaatatccttatggggaaaagaagtaccaaaagcagtcaatagaaatttacttttatcaacaatgaataataaggtatcttttttttcaaaagatatatatcgaattgatgataatgtaagaaatagagtacgatactttagtacttactttagaaataaatacacttacacctatcctcacgaatcagacaatactatgttatttcccctgcttgtattggtactatttactttattcattggagcaatcggaattaattttgaccgaggagtaatagattttgatctattgtcgaaatggttaactccgtccgcggattttttccatccaaattctaaggattcttcggattggtatgagtttttgaaaaatgcagttttttcggtaagtatagctctttttggattatttgtagcatccattttatatggatctgtttattcatctctacagaatttgggcttagtcaattcatttgtgaagaagagccccaagagaattctcttggaccaagtcaaaaatggtatatacaattggtcatataatcgtggttacatagatattttttatactaagatttttactgtgggtgtaagaggattagctgaactaattcagttttttgatagacatataattgatggaattacgaacggggtcggtgttgctagtttctttataggagaggggatc
>H16
atgttaataggatttggacttctgcttattccgacagcaacaaaaaatattcgtcgtatgtgggcttttcaaagtgttttgatgctaagtatagctatggtgttttcggccaatctgtctattcagcaaataaatggaaattttatctatcaatatctatggtcttggactgtcaataatgatttttctttagagttcggacacttgatcgatccacttacttctattatgtcaatattaattactactgttggaatcatggttcttatttatagtgacaattatatgtctcacgatcaaggatatttgagattttttgcttatatgagttttttcaatacttctatgttgggattagttactagttccaatttgatacaaatttatatttttggggaacttgtaggaatgtgttcgtatttattaataggtttttggttcacacgtccaattgcggcaagtgcttgtcaaaaagcttttgtaaccaatcgtataggggattttggtttattattaggaattttaggactttattggataactggtagtttagaatttcgggatttgttcggaatagttaataacttagttcgtaataatggagtggattctttatttgctactctgtgtatttcttttttatttgtcggtgcagttgctaaatccgcacaattccctcttcacatatggttacctgatgctatggaaggacctactcccatttcggctcttatacatgctgctactatggtagcagcgggaatttttcttgtagctcggcttcttcctcttttcacagttataccttacataatgaatctcatttctttaataggcgtaataacagtactatttggagccactttggctcttgctcaaagagacattaaaagaagtttagcttattctacaatgtctcaattgggttatattatgttagctctgggtataggttcttatcgagccgctttattccatttgatcacccatgcctattcgaaagctttattgtttttgggatccggatccattattcattcaatggaacccattgttggatattcaccagataaaagtcaaaatatggttcttatggggggtttaacaaaatatgttccaattacaagaattacttttttattaggtacgctctctctttgtggtattccacctcttgcttgtttttggtccaaagacgaaattcttaatgatagttggttgtattcaccaattttcgcaataatagcttccttcacagcaggattaaccgcattttatatgtttcggatgtatttacttacttttgatggacgtttgcgaattcatttaaaaaattacagtagcactaaaaatacttctttctattcaatatccttatggggaaaagaagtaccaaaagcagtcaatagaaatttacttttatcaacaatgaataataaggtatcttttttttcaaaagatatatatcgaattgatgataatgtaagaaatagagtacgatactttagtacttactttagaaataaatacacttacacctatcctcacgaatcagacaatactatgttatttcccctgcttgtattggtactatttactttattcattggagcaatcggaattaattttgaccgaggagtaatagattttgatctattgtcgaaatggttaactccgtccgcggattttttccatccaaattctaaggattcttcggattggtatgagtttttgaaaaatgcagttttttcagtaagtatagctctttttggattatttgtagcatccattttatatggatctgtttattcatctctacagaatttgggcttagtcaattcatttgtgaagaagagccccaagagaattctcttggaccaagtcaaaaatggtatatacaattggtcatataatcgtggttacatagatattttttatactaagatttttactgtgggtgtaagaggattagctgaactaattcagttttttgatagacatataattgatggaattacgaacggggtcggtgttgctagtttctttataggagaggggatc
>H17
atgttaataggatttggacttctgcttattccgacagcaacaaaaaatattcgtcgtatgtgggcttttccaagtgttttgatgctaagtatagctatggtgttttcggccaatctgtctattcagcaaataaatggaaattttatctatcaatatctatggtcttggactgtcaataatgatttttctttagagttcggacacttgatcgatccacttacttctattatgtcaatattaattactactgttggaatcatggttcttatttatagtgacaattatatgtctcacgatcaaggatatttgagattttttgcttatatgagttttttcaatacttctatgttgggattagttactagttccaatttgatacaaatttatattttttgggaacttgtaggaatgtgttcgtatttattaataggtttttggttcacacgtccaattgcggcaagtgcttgtcaaaaagcttttgtaaccaatcgtataggggattttggtttattattaggaattttaggactttattggataactggtagtttagaatttcgggatttgttcggaatagttaataacttagttcgtaataatggagtggattctttatttgctactctgtgtatttcttttttatttgtcggtgcagttgctaaatccgcacaattccctcttcacatatggttacctgatgctatggaaggacctactcccatttcggctcttatacatgctgctactatggtagcagcgggaatttttcttgtagctcggcttcttcctcttttcacagttataccttacataatgaatctcatttctttaataggcgtaataacagtactatttggagccactttggctcttgctcaaagagacattaaaagaagtttagcttattctacaatgtctcaattgggttatattatgttagctctgggtataggttcttatcgagccgctttattccatttgatcacccatgcctattcgaaagctttattgtttttgggatccggatccattattcattcaatggaacccattgttggatattcaccagataaaagtcaaaatatggttcttatggggggtttaacaaaatatgttccaattacaagaattacttttttattaggtacgctctctctttgtggtattccacctcttgcttgtttttggtccaaagacgaaattcttaatgatagttggttgtattcaccaattttcgcaataatagcttccttcacagcaggattaaccgcattttatatgtttcggatgtatttacttacttttgatggacgtttgcgaattcattttcaaaattacagtagcactaaaaatacttctttctattcaatatccttatggggaaaagaagtaccaaaagcagtcaatagaaatttacttttatcaacaatgaataataaggtatcttttttttcaaaagatatatatcgaattgatgataatgtaagaaatagagtacgatactttagtacttactttagaaataaatacacttacacctatcctcacgaatcagacaatactatgttatttcccctgcttgtattggtactatttactttattcattggagcaatcggaattaattttgaccgaggagtaatagattttgatctattgtcgaaatggttaactccgtccgcggattttttccatccaaattcgaaggattcttcggattggtatgagtttttgaaaaatgcagttttttcggtaagtatagctctttttggattatttgtagcatccattttatatggatctgtttattcatctctacagaatttgggcttagtcaattcatttgtgaagaagagccccaagagaattctcttggaccaagtcaaaaatggtatatacaattggtcatataatcgtggttacatagatattttttatactaagatttttactgcgggtgtaagaggattagctgaactaattcagttttttgatagacatataattgatggaattacgaacggggtcggtgttgctagtttctttataggagaggggatc
>H18
atgttaataggatttggacttctgcttattccgacagcaacaaaaaatattcgtcgtatgtgggcttttccaagtgttttgatgctaagtatagctatggtgttttcggccaatctgtctattcagcaaataaatggaaattttatctatcaatatctatggtcttggactgtcaataatgatttttctttagagttcggacacttgatcgatccacttacttctattatgtcaatattaattactactgttggaatcatggttcttatttatagtgacaattatatgtctcacgatcaaggatatttgagattttttgcttatatgagttttttcaatacttctatgttgggattagttactagttccaatttgatacaaatttatatttttggggaacttgtaggaatgtgttcgtatttattaataggtttttggttcacacgtccaattgcggcaagtgcttgtcaaaaagcttttgtaaccaatcgtataggggattttggtttattattaggaattttaggactttattggataactggtagtttagaatttcgggatttgttcggaatagttaataacttagttcgtaataatggagtggattctttatttgctactctgtgtatttcttttttatttgtcggtgcagttgctaaatccgcacaattccctcttcacatatggttacctgatgctatggaaggacctactcccatttcggctcttatacatgctgctactatggtagcagcgggaatttttcttgtagctcggcttcttcctcttttcacagttataccttacataatgaatctcatttctttaataggcgtaataacagtactatttggagccactttggctcttgctcaaagagacattaaaagaagtttagcttattctacaatgtctcaattgggttatattatgttagctctgggtataggttcttatcgagccgctttattccatttgatcacccatgcctattcgaaagctttattgtttttgggatccggatccattattcattcaatggaacccattgttggatattcaccagataaaagtcaaaatatggttcttatggggggtttaacaaaatatgttccaattacaagaattacttttttattaggtacgctctctctttgtggtattccacctcttgcttgtttttggtccaaagacgaaattcttaatgatagttggttgtattcaccaattttcgcaataatagcttccttcacagcaggattaaccgcattttatatgtttcggatgtatttacttacttttgatggacgtttgcgaattcattttcaaaattacagtagcactaaaaatacttctttctattcaatatccttatggggaaaagaagtaccaaaagcagtcaatagaaatttacttttatcaacaatgaataataaggtatcttttttttcaaaagatatatatcgaattgatgataatgtaagaaatagagtacgatactttagtacttactttagaaataaatacacttacacctatcctcacgaatcagacaatactatgttatttcccctgcttgtattggtactatttactttattcattggagcaatcggaattaattttgaccgaggagtaatagattttgatctattgtcgaaatggttaactccgtccgcggattttttccatccaaattcgaaggattcttcggattggtatgagtttttgaaaaatgcagttttttcggtaagtatagctctttttggattatttgtagcatccattttatatggatctgtttattcatctctacagaatttgggcttagtcaattcatttgtgaagaagagccccaagagaattctcttggaccaagtcaaaaatggtatatacaattggtcatataatcgtggttacatagatattttttatactaagatttttactgtgggtgtaagaggattagctgaactaattcagttttttgatagacatataattgatggaattacgaacggggtcggtgttgctagtttctttataggagaggggatc
>H19
atgttaataggatttggacttctgcttattccgacagcaacaaaaaatattcgtcgtatgtgggcttttccaagtgttttgatgctaagtatagctatggtgttttcggccaatctgtctattcagcaaataaatggaaattttatctatcaatatctatggtcttggactgtcaataatgatttttctttagagttcggacacttgatcgatccacttacttctattatgtcaatattaattactactgttggaatcatggttcttatttatagtgacaattatatgtctcacgatcaaggatatttgagattttttgcttatatgagttttttcaatacttctatgttgggattagttactagttccaatttgatacaaatttatattttttgggaacttgtaggaatgtgttcgtatttattaataggtttttggttcacacgtccaattgcggcaagtgcttgtcaaaaagcttttgtaaccaatcgtataggggattttggtttattattaggaattttaggactttattggataactggtagtttagaatttcgggatttgttcggaatagttaataacttagttcgtaataatggagtggattctttatttgctactctgtgtatttcttttttatttgtcggtgcagttgctaaatccgcacaattccctcttcacatatggttacctgatgctatggaaggacctactcccatttcggctcttatacatgctgctactatggtagcagcgggaatttttcttgtagctcggcttcttcctcttttcacagttataccttacataatgaatctcatttctttaataggcgtaataacagtactatttggagccactttggctcttgctcaaagagacattaaaagaagtttagcttattctacaatgtctcaattgggttatattatgttagctctgggtataggttcttatcgagccgctttattccatttgatcacccatgcctattcgaaagctttattgtttttgggatccggatccattattcattcaatggaacccattgttggatattcaccagataaaagtcaaaatatggttcttatggggggtttaacaaaatatgttccaattacaagaattacttttttattaggtacgctctctctttgtggtattccacctcttgcttgtttttggtccaaagacgaaattcttaatgatagttggttgtattcaccaattttcgcaataatagcttccttcacagcaggattaaccgcattttatatgtttcggatgtatttacttacttttgatggacgtttgcgaattcattttaaaaattacagtagcactaaaaatacttctttctattcaatatccttatggggaaaagaagtaccaaaagcagtcaatagaaatttacttttatcaacaatgaataataaggtatcttttttttcaaaagatatatatcgaattgatgataatgtaagaaatagagtacgatactttagtacttactttagaaataaatacacttacacctatcctcacgaatcagacaatactatgttatttcccctgcttgtattggtactatttactttattcattggagcaatcggaattaattttgaccgaggagtaatagattttgatctattgtcgaaatggttaactccgtccgcggattttttccatccaaattcgaaggattcttcggattggtatgagtttttgaaaaatgcagttttttcggtaagtatagctctttttggattatttgtagcatccattttatatggatctgtttattcatctctacagaatttgggcttagtcaattcatttgtgaagaagagccccaagagaattctcttggaccaagtcaaaaatggtatatacaattggtcatataatcgtggttacatagatattttttatactaagatttttactgtgggtgtaagaggattagctgaactaattcagttttttgatagacatataattgatggaattacgaacggggtcggtgttgctagtttctttataggagaggggatc
>H20
atgttaataggatttggacttctgcttattccgacagcaacaaaaaatattcgtcgtatgtgggcttttccaagtgttttgatgctaagtatagctatggtgttttcggccaatctgtctattcagcaaataaatggaaattttatctatcaatatctatggtcttggactgtcaataatgatttttctttagagttcggacacttgatcgatccacttacttctattatgtcaatattaattactactgttggaatcatggttcttatttatagtgacaattatatgtctcacgatcaaggatatttgagattttttgcttatatgagttttttcaatacttctatgttgggattagttactagttccaatttgatacaaatttatattttttgggaacttgtaggaatgtgttcgtatttattaataggtttttggttcacacgtccaattgcggcaagtgcttgtcaaaaagcttttgtaaccaatcgtataggggattttggtttattattaggaattttaggactttattggataactggtagtttagaatttcgggatttgttcggaatagttaataacttagttcgtaataatggagtggattctttatttgctactctgtgtatttcttttttatttgtcggtgcagttgctaaatccgcacaattccctcttcacatatggttacctgatgctatggaaggacctactcccatttcggctcttatacatgctgctactatggtagcagcgggaatttttcttgtagctcggcttcttcctcttttcacagttataccttacataatgaatctcatttctttaataggcgtaataacagtactatttggagccactttggctcttgctcaaagagacattaaaagaagtttagcttattctacaatgtctcaattgggttatattatgttagctctgggtataggttcttatcgagccgctttattccatttgatcacccatgcctattcgaaagctttattgtttttgggatccggatccattattcattcaatggaacccattgttggatattcaccagataaaagtcaaaatatggttcttatggggggtttaacaaaatatgttccaattacaagaattacttttttattaggtacgctctctctttgtggtattccacctcttgcttgtttttggtccaaagacgaaattcttaatgatagttggttgtattcaccaattttcgcaataatagcttccttcacagcaggattaaccgcattttatatgtttcggatgtatttacttacttttgatggacgtttgcgaattcattttaaaaattacagtagcactaaaaatacttctttctattcaatatccttatggggaaaagaagtaccaaaagcagtcaatagaaatttacttttatcaacaatgaataataaggtatcttttttttcaaaagatatatatcgaattgatgataatgtaagaaatagagtacgatactttagtacttactttagaaataaatacacttacacctatcctcacgaatcagacaatactatgttatttcccctgcttgtattggtactatttactttattcattggagcaatcggaattaattttgaccgaggagtaatagattttgatctattgtcgaaatggttaactccgtccgcggattttttccatccaaattcgaaggattcttcggattggtatgagtttttgaaaaatgcagttttttcggtaagtatagctctttttggattatttgtagcatccattttatatggatctgtttattcatctctacagaatttgggcttagtcaattcatttgtgaagaagagccccaagagaattctcttggaccaagtcaaaaatggtatatacaattggtcatataatcgtggttacatagatattttttatactaagatttttactgtgggtgtaagaggattagctgaactaattcagttttttgatagacatataattgatggaattacgaacggggtcggtgttgctagtttctttataggagaggggatc
>H21
atgttaataggatttggacttctgcttattccgacagcaacaaaaaatattcgtcgtatgtgggcttttccaagtgttttgatgctaagtatagctatggtgttttcggccaatctgtctattcagcaaataaatggaaattttatctatcaatatctatggtcttggactgtcaataatgatttttctttagagttcggacacttgatcgatccacttacttctattatgtcaatattaattactactgttggaatcatggttcttatttatagtgacaattatatgtctcacgatcaaggatatttgagattttttgcttatatgagttttttcaatacttctatgttgggattagttactagttccaatttgatacaaatttatattttttgggaacttgtaggaatgtgttcgtatttattaataggtttttggttcacacgtccaattgcggcaagtgcttgtcaaaaagcttttgtaaccaatcgtataggggattttggtttattattaggaattttaggactttattggataactggtagtttagaatttcgggatttgttcggaatagttaataacttagttcgtaataatggagtggattctttatttgctactctgtgtatttcttttttatttgtcggtgcagttgctaaatccgcacaattccctcttcacatatggttacctgatgctatggaaggacctactcccatttcggctcttatacatgctgctactatggtagcagcgggaatttttcttgtagctcggcttcttcctcttttcacagttataccttacataatgaatctcatttctttaataggcgtaataacagtactatttggagccactttggctcttgctcaaagagacattaaaagaagtttagcttattctacaatgtctcaattgggttatattatgttagctctgggtataggttcttatcgagccgctttattccatttgatcacccatgcctattcgaaagctttattgtttttgggatccggatccattattcattcaatggaacccattgttggatattcaccagataaaagtcaaaatatggttcttatggggggtttaacaaaatatgttccaattacaagaattacttttttattaggtacgctctctctttgtggtattccacctcttgcttgtttttggtccaaagacgaaattcttaatgatagttggttgtattcaccaattttcgcaataatagcttccttcacagcaggattaaccgcattttatatgtttcggatgtatttacttacttttgatggacgtttgcgaattcattttaaaaattacagtagcactaaaaatacttctttctattcaatatccttatggggaaaagaagtaccaaaagcagtcaatagaaatttacttttatcaacaatgaataataaggtatcttttttttcaaaagatatatatcgaattgatgataatgtaagaaatagagtacgatactttagtacttactttagaaataaatacacttacacctatcctcacgaatcagacaatactatgttatttcccctgcttgtattggtactatttactttattcattggagcaatcggaattaattttgaccgaggagtaatagattttgatctattgtcgaaatggttaactccgtccgcggattttttccatccaaattcgaaggattcttcggattggtatgagtttttgaaaaatgcagttttttcggtaagtatagctctttttggattatttgtagcatccattttatatggatctgtttattcatctctacagaatttgggcttagtcaattcatttgtgaagaagagccccaagagaattctcttggaccaagtcaaaaatggtatatacaattggtcatataatcgtggttacatagatattttttatactaagatttttactgtgggtgtaagaggattagctgaactaattcagttttttgatagacatataattgatggaattacgaacggggtcggtgttgctagtttctttataggagaggggatc
>H22
atgttaataggatttggacttctgcttattccgacagcaacaaaaaatattcgtcgtatgtgggcttttccaagtgttttgatgctaagtatagctatggtgttttcggccaatctgtctattcagcaaataaatggaaattttatctatcaatatctatggtcttggactgtcaataatgatttttctttagagttcggacacttgatcgatccacttacttctattatgtcaatattaattactactgttggaatcatggttcttatttatagtgacaattatatgtctcacgatcaaggatatttgagattttttgcttatatgagttttttcaatacttctatgttgggattagttactagttccaatttgatacaaatttatattttttgggaacttgtaggaatgtgttcgtatttattaataggtttttggttcacacgtccaattgcggcaagtgcttgtcaaaaagcttttgtaaccaatcgtataggggattttggtttattattaggaattttaggactttattggataactggtagtttagaatttcgggatttgttcggaatagttaataacttagttcgtaataatggagtggattctttatttgctactctgtgtatttcttttttatttgtcggtgcagttgctaaatccgcacaattccctcttcacatatggttacctgatgctatggaaggacctactcccatttcggctcttatacatgctgctactatggtagcagcgggaatttttcttgtagctcggcttcttcctcttttcacagttataccttacataatgaatctcatttctttaataggcgtaataacagtactatttggagccactttggctcttgctcaaagagacattaaaagaagtttagcttattctacaatgtctcaattgggttatattatgttagctctgggtataggttcttatcgagccgctttattccatttgatcacccatgcctattcgaaagctttattgtttttgggatccggatccattattcattcaatggaacccattgttggatattcaccagataaaagtcaaaatatggttcttatggggggtttaacaaaatatgttccaattacaagaattacttttttattaggtacgctctctctttgtggtattccacctcttgcttgtttttggtccaaagacgaaattcttaatgatagttggttgtattcaccaattttcgcaataatagcttccttcacagcaggattaaccgcattttatatgtttcggatgtatttacttacttttgatggacgtttgcgaattcattttaaaaattacagtagcactaaaaatacttctttctattcaatatccttatggggaaaagaagtaccaaaagcagtcaatagaaatttacttttatcaacaatgaataataaggtatcttttttttcaaaagatatatatcgaattgatgataatgtaagaaatagagtacgatactttagtacttactttagaaataaatacacttacacctatcctcacgaatcagacaatactatgttatttcccctgcttgtattggtactatttactttattcattggagcaatcggaattaattttgaccgaggagtaatagattttgatctattgtcgaaatggttaactccgtccgcggattttttccatccaaattcgaaggattcttcggattggtatgagtttttgaaaaatgcagttttttcggtaagtatagctctttttggattatttgtagcatccattttatatggatctgtttattcatctctacagaatttgggcttagtcaattcatttgtgaagaagagccccaagagaattctcttggaccaagtcaaaaatggtatatacaattggtcatataatcgtggttacatagatattttttatactaagatttttactgtgggtgtaagaggattagctgaactaattcagttttttgatagacatataattgatggaattacgaacggggtcggtgttgctagtttctttataggagaggggatc
>H23
atgttaataggatttggacttctgcttattccgacagcaacaaaaaatattcgtcgtatgtgggcttttccaagtgttttgatgctaagtatagctatggtgttttcggccaatctgtctattcagcaaataaatggaaattttatctatcaatatctatggtcttggactgtcaataatgatttttctttagagttcggacacttgatcgatccacttacttctattatgtcaatattaattactactgttggaatcatggttcttatttatagtgacaattatatgtctcacgatcaaggatatttgagattttttgcttatatgagttttttcaatacttctatgttgggattagttactagttccaatttgatacaaatttatatttttggggaacttgtaggaatgtgttcgtatttattaataggtttttggttcacacgtccaattgcggcaagtgcttgtcaaaaagcttttgtaaccaatcgtataggggattttggtttattattaggaattttaggactttattggataactggtagtttagaatttcgggatttgttcggaatagttaataacttagttcgtaataatggagtggattctttatttgctactctgtgtatttcttttttatttgtcggtgcagttgctaaatccgcacaattccctcttcacatatggttacctgatgctatggaaggacctactcccatttcggctcttatacatgctgctactatggtagcagcgggaatttttcttgtagctcggcttcttcctcttttcacagttataccttacataatgaatctcatttctttaataggcgtaataacagtactatttggagccactttggctcttgctcaaagagacattaaaagaagtttagcttattctacaatgtctcaattgggttatattatgttagctctgggtataggttcttatcgagccgctttattccatttgatcacccatgcctattcgaaagctttattgtttttgggatccggatccattattcattcaatggaacccattgttggatattcaccagataaaagtcaaaatatggttcttatggggggtttaacaaaatatgttccaattacaagaattacttttttattaggtacgctctctctttgtggtattccacctcttgcttgtttttggtccaaagacgaaattcttaatgatagttggttgtattcaccaattttcgcaataatagcttccttcacagcaggattaaccgcattttatatgtttcggatgtatttacttacttttgatggacgtttgcgaattcattttaaaaattacagtagcactaaaaatacttctttctattcaatatccttatggggaaaagaagtaccaaaagcagtcaatagaaatttacttttatcaacaatgaataataaggtatcttttttttcaaaagatatatatcgaattgatgataatgtaagaaatagagtacgatactttagtacttactttagaaataaatacacttacacctatcctcacgaatcagacaatactatgttatttcccctgcttgtattggtactatttactttattcattggagcaatcggaattcattttgaccgaggagtaatagattttgatctattgtcgaaatggttaactccgtccgcggattttttccatccaaattcgaaggattcttcggattggtatgagtttttgaaaaatgcagttttttcggtaagtatagctctttttggattatttgtagcatccattttatatggatctgtttattcatctctacagaatttgggcttagtcaattcatttgtgaagaagagccccaagagaattctcttggaccaagtcaaaaatggtatatacaattggtcatataatcgtggttacatagatattttttatactaagatttttactgtgggtgtaagaggattagctgaactaattcagttttttgatagacatataattgatggaattacgaacggggtcggtgttgctagtttctttataggagaggggatc
>H24
atgttaataggatttggacttctgcttattccgacagcaacaaaaaatattcgtcgtatgtgggcttttccaagtgttttgatgctaagtatagctatggtgttttcggccaatctgtctattcagcaaataaatggaaattttatctatcaatatctatggtcttggactgtcaataatgatttttctttagagttcggacacttgatcgatccacttacttctattatgtcaatattaattactactgttggaatcatggttcttatttatagtgacaattatatgtctcacgatcaaggatatttgagattttttgcttatatgagttttttcaatacttctatgttgggattagttactagttccaatttgatacaaatttatattttttgggaacttgtaggaatgtgttcgtatttattaataggtttttggttcacacgtccaattgcggcaagtgcttgtcaaaaagcttttgtaaccaatcgtataggggattttggtttattattaggaattttaggactttattggataactggtagtttagaatttcgggatttgttcggaatagttaataacttagttcgtaataatggagtggattctttatttgctactctgtgtatttcttttttatttgtcggtgcagttgctaaatccgcacaattccctcttcacatatggttacctgatgctatggaaggacctactcccatttcggctcttatacatgctgctactatggtagcagcgggaatttttcttgtagctcggcttcttcctcttttcacagttataccttacataatgaatctcatttctttaataggcgtaataacagtactatttggagccactttggctcttgctcaaagagacattaaaagaagtttagcttattctacaatgtctcaattgggttatattatgttagctctgggtataggttcttatcgagccgctttattccatttgatcacccatgcctattcgaaagctttattgtttttgggatctggatccattattcattcaatggaacccattgttggatattcaccagataaaagtcaaaatatggttcttatggggggtttaacaaaatatgttccaattacaagaattacttttttattaggtacgctctctctttgtggtattccacctcttgcttgtttttggtccaaagacgaaattcttaatgatagttggttgtattcaccaattttcgcaataatagcttccttcacagcaggattaaccgcattttatatgtttcggatgtatttacttacttttgatggacgtttgcgaattcattttcaaaattacagtagcactaaaaatacttctttctattcaatatccttatggggaaaagaagtaccaaaagcagtcaatagaaatttacttttatcaacaatgaataataaggtatcttttttttcaaaagatatatatcgaattgatgataatgtaaaaaatagagtacgatactttagtacttactttagaaataaatacacttacacctatcctcacgaatcagacaatactatgttatttcccctgcttgtattggtactatttactttattcattggagcaatcggaattaattttgaccgaggagtaatagattttgatctattgtcgaaatggttaactccgtccgcggattttttccatccaaattcgaaggattcttcggattggtatgagtttttgaaaaatgaagttttttcggtaagtatagctctttttggattatttgtagcatccattttatatggatctgtttattcatctctacagaatttgggcttagtcaattcatttgtgaagaagagccccaagagaattctcttggaccaagtcaaaaatggtatatacaattggtcatataatcgtggttacatagatattttttatactaagatttttactgtgggtgtaagaggattagctgaactaattcagttttttgatagacatataattgatggaattacgaacggggtcggtgttgctagtttctttataggagaggggatc
>H25
atgttaataggatttggacttctgcttattccgacagcaacaaaaaatattcgtcgtatgtgggcttttccaagtgttttgatgctaagtatagctatggtgttttcggccaatctgtctattcagcaaataaatggaaattttatctatcaatatctatggtcttggactgtcaataatgatttttctttagagttcggacacttgatcgatccacttacttctattatgtcaatattaattactactgttggaatcatggttcttatttatagtgacaattatatgtctcacgatcaaggatatttgagattttttgcttatatgagttttttcaatacttctatgttgggattagttactagttccaatttgatacaaatttatattttttgggaacttgtaggaatgtgttcgtatttattaataggtttttggttcacacgtccaattgcggcaagtgcttgtcaaaaagcttttgtaaccaatcgtataggggattttggtttattattaggaattttaggactttattggataactggtagtttcgaatttcgggatttgttcggaatagttaataacttagttcgtaataatggagtggattctttatttgctactctgtgtatttcttttttatttgtcggtgcagttgctaaatccgcacaattccctcttcacatatggttacctgatgctatggaaggacctactcccatttcggctcttatacatgctgctactatggtagcagcgggaatttttcttgtagctcggcttcttcctcttttcacagttataccttacataattaatctcatttctttaataggcgtaataacagtactatttggagccactttggctcttgctcaaagagacattaaaagaagtttagcttattctacaatgtctcaattgggttatattatgttagctctgggtataggttcttatcgagccgctttattccatttgatcacccatgcctattcgaaagctttattgtttttgggatccggatccattattcattcaatggaacccattgttggatattcaccagataaaagtcaaaatatggttcttatggggggtttaacaaaatatgttccaattacaagaattacttttttattaggtacgctctctctttgtggtattccacctcttgcttgtttttggtccaaagacgaaattcttaatgatagttggttgtattcaccaattttcgcaataatagcttccttcacagcaggattaaccgcattttatatgtttcggatgtatttacttacttttgatggacgtttgcgaattcattttcaaaattacagtagcactaaaaatacttctttctattcaatatccttatggggaaaagaagtaccaaaagcagtcaatagaaatttacttttatcaacaatgaataataaggtatcttttttttcaaaagatatatatcgaattgatgataatgtaagaaatagagtacgatactttagtacttactttagaaataaatacacttacacctatcctcacgaatcagacaatactatgttatttcccctgcttgtattggtactatttactttattcattggagcaatcggaattaattttgaccgaggagtaatagattttgatctattgtcgaaatggttaactccgtccgcggattttttccatccaaattcgaaggattcttcggattggtatgagtttttgaaaaatgaagttttttcggtaagtatagctctttttggattatttgtagcatccattttatatggatctgtttattcatctctacagaatttgggcttagtcaattcatttgtgaagaagagccccaagagaattctcttggaccaagtcaaaaatggtatatacaattggtcatataatcgtggttacatagatattttttatactaagatttttactgtgggtgtaagaggattagctgaactaattcagttttttgatagacatataattgatggaattacgaacggggtcggtgttgctagtttctttataggagaggggatc
>H26
atgttaataggatttggacttctgcttattccgacagcaacaaaaaatattcgtcgtatgtgggcttttccaagtgttttgatgctaagtatagctatggtgttttcggccaatctgtctattcagcaaataaatggaaattttatctatcaatatctatggtcttggactgtcaataatgatttttctttagagttcggacacttgatcgatccacttacttctattatgtcaatattaattactactgttggaatcatggttcttatttatagtgacaattatatgtctcacgatcaaggatatttgagattttttgcttatatgagttttttcaatacttctatgttgggattagttactagttccaatttgatacaaatttatattttttgggaacttgtaggaatgtgttcgtatttattaataggtttttggttcacacgtccaattgcggcaagtgcttgtcaaaaagcttttgtaaccaatcgtataggggattttggtttattattaggaattttaggactttattggataactggtagtttagaatttcgggatttgttcggaatagttaataacttagttcgtaataatggagtggattctttatttgctactctgtgtatttcttttttatttgtcggtgcagttgctaaatccgcacaattccctcttcacatatggttacctgatgctatggaaggacctactcccatttcggctcttatacatgctgctactatggtagcagcgggaatttttcttgtagctcggcttcttcctcttttcacagttataccttacataatgaatctcatttctttaataggcgtaataacagtactatttggagccactttggctcttgctcaaagagacattaaaagaagtttagcttattctacaatgtctcaattgggttatattatgttagctctgggtataggttcttatcgagccgctttattccatttgatcacccatgcctattcgaaagctttattgtttttgggatccggatccattattcattcaatggaacccattgttggatattcaccagataaaagtcaaaatatggttcttatggggggtttaacaaaatatgttccaattacaagaattacttttttattaggtacgctctctctttgtggtattccacctcttgcttgtttttggtccaaagacgaaattcttaatgatagttggttgtattcaccaattttcgcaataatagcttccttcacagcaggattaaccgcattttatatgtttcggatgtatttacttacttttgatggacgtttgcgaattcattttaaaaattacagtagcactaaaaatacttctttctattcaatatccttatggggaaaagaagtaccaaaagcagtcaatagaaatttacttttatcaacaatgaataataaggtatcttttttttcaaaagatatatatcgaattgatgataatgtaagaaatagagtacgatactttagtacttactttagaaataaatacacttacacctatcctcacgaatcagacaatactatgttatttcccctgcttgtattggtactatttactttattcattggagcaatcggaattaattttgaccgaggagtaatagattttgatctattgtcgaaatggttaactccgtccgcggattttttccatccaaattcgaaggattcttcggattggtatgagtttttgaaaaatgcagttttttcggtaagtatagctctttttggattatttgtagcatccattttatatggatctgtttattcatctctacagaatttgggcttagtcaattcatttgtgaagaagagccccaagagaattctcttggaccaagtcaaaaatggtatatacaattggtcatataatcgtggttacatagatattttttatactaagatttttactgtgggtgtaagaggattagctgaactaattcagttttttgatagacatataattgatggaattacgaacggggtcggtgttgctagtttctttataggagaggggatc
>H27
atgttaataggatttggacttctgcttattccgacagcaacaaaaaatattcgtcgtatgtgggcttttccaagtgttttgatgctaagtatagctatggtgttttcggccaatctgtctattcagcaaataaatggaaattttatctatcaatatctatggtcttggactgtcaataatgatttttctttagagttcggacacttgatcgatccacttacttctattatgtcaatattaattactactgttggaatcatggttcttatttatagtgacaattatatgtctcacgatcaaggatatttgagattttttgcttatatgagttttttcaatacttctatgttgggattagttactagttccaatttgatacaaatttatattttttgggaacttgtaggaatgtgttcgtatttattaataggtttttggttcacacgtccaattgcggcaagtgcttgtcaaaaagcttttgtaaccaatcgtataggggattttggtttattattaggaattttaggactttattggataactggtagtttagaatttcgggatttgttcggaatagttaataacttagttcgtaataatggagtggattctttatttgctactctgtgtatttcttttttatttgtcggtgcagttgctaaatccgcacaattccctcttcacatatggttacctgatgctatggaaggacctactcccatttcggctcttatacatgctgctactatggtagcagcgggaatttttcttgtagctcggcttcttcctcttttcacagttataccttacataatgaatctcatttctttaataggcgtaataacagtactatttggagccactttggctcttgctcaaagagacattaaaagaagtttagcttattctacaatgtctcaattgggttatattatgttagctctgggtataggttcttatcgagccgctttattccatttgatcacccatgcctattcgaaagctttattgtttttgggatccggatccattattcattcaatggaacccattgttggatattcaccagataaaagtcaaaatatggttcttatggggggtttaacaaaatatgttccaattacaagaattacttttttattaggtacgctctctctttgtggtattccacctcttgcttgtttttggtccaaagacgaaattcttaatgatagttggttgtattcaccaattttcgcaataatagcttccttcacagcaggattaaccgcattttatatgtttcggatgtatttacttacttttgatggacgtttgcgaattcattttcaaaattacagtagcactaaaaatacttctttctattcaatatccttatggggaaaagaagtaccaaaagcagtcaatagaaatttacttttatcaacaatgaataataaggtatcttttttttcaaaagatatatatcgaattgatgataatgtaagaaatagagtacgatactttagtacttactttagaaataaatacacttacacctatcctcacgaatcagacaatactatgttatttcccctgcttgtattggtactatttactttattcattggagcaatcggaattaattttgaccgaggagtaatagattttgatctattgtcgaaatggttaactccgtccgcggattttttccatccaaattcgaaggattcttcggattggtatgagtttttgaaaaatgcagttttttcggtaagtatagctctttttggattatttgtagcatccattttatatggatctgtttattcatctctacagaatttgggcttagtcaattcatttgtgaagaagagccccaagagaattctcttggaccaagtcaaaaatggtatatacaattggtcatataatcgtggttacatagatattttttatactaagatttttactgcgggtgtaagaggattagctgaactaattcagttttttgatagacatataattgatggaattacgaacggggtcggtgttgctagtttctttataggagaggggatc
>H28
atgttaataggatttggacttctgcttattccgacagcaacaaaaaatattcgtcgtatgtgggcttttccaagtgttttgatgctaagtatagctatggtgttttcggccaatctgtctattcagcaaataaatggaaattttatctatcaatatctatggtcttggactgtcaataatgatttttctttagagttcggacacttgatcgatccacttacttctattatgtcaatattaattactactgttggaatcatggttcttatttatagtgacaattatatgtctcacgatcaaggatatttgagattttttgcttatatgagttttttcaatacttctatgttgggattagttactagttccaatttgatacaaatttatattttttgggaacttgtaggaatgtgttcgtatttattaataggtttttggttcacacgtccaattgcggcaagtgcttgtcaaaaagcttttgtaaccaatcgtataggggattttggtttattattaggaattttaggactttattggataactggtagtttagaatttcgggatttgttcggaatagttaataacttagttcgtaataatggagtggattctttatttgctactctgtgtatttcttttttatttgtcggtgcagttgctaaatccgcacaattccctcttcacatatggttacctgatgctatggaaggacctactcccatttcggctcttatacatgctgctactatggtagcagcgggaatttttcttgtagctcggcttcttcctcttttcacagttataccttacataatgaatctcatttctttaataggcgtaataacagtactatttggagccactttggctcttgctcaaagagacattaaaagaagtttagcttattctacaatgtctcaattgggttatattatgttagctctgggtataggttcttatcgagccgctttattccatttgatcacccatgcctattcgaaagctttattgtttttgggatccggatccattattcattcaatggaacccattgttggatattcaccagataaaagtcaaaatatggttcttatggggggtttaacaaaatatgttccaattacaagaattacttttttattaggtacgctctctctttgtggtattccacctcttgcttgtttttggtccaaagacgaaattcttaatgatagttggttgtattcaccaattttcgcaataatagcttccttcacagcaggattaaccgcattttatatgtttcggatgtatttacttacttttgatggacgtttgcgaattcattttttaaattacagtagcactaaaaatacttctttctattcaatatccttatggggaaaagaagtaccaaaagcagtcaatagaaatttacttttatcaacaatgaataataaggtatcttttttttcaaaagatatatatcgaattgatgataatgtaagaaatagagtacgatactttagtacttactttagaaataaatacacttacacctatcctcacgaatcagacaatactatgttatttcccctgcttgtattggtactatttactttattcattggagcaatcggaattaattttgaccgaggagtaatagattttgatctattgtcgaaatggttaactccgtccgcggattttttccatccaaattcgaaggattcttcggattggtatgagtttttgaaaaatgcagttttttcggtaagtatagctctttttggattatttgtagcatccattttatatggatctgtttattcatctctacagaatttgggcttagtcaattcatttgtgaagaagagccccaagagaattctcttggaccaagtcaaaaatggtatatacaattggtcatataatcgtggttacatagatattttttatactaagatttttactgtgggtgtaagaggattagctgaactaattcagttttttgatagacatataattgatggaattacgaacggggtcggtgttgctagtttctttataggagaggggatc
>H29
atgttaataggatttggacttctgcttattccgacagcaacaaaaaatattcgtcgtatgtgggcttttccaagtgttttgatgctaagtatagctatggtgttttcggccaatctgtctattcagcaaataaatggaaattttatctatcaatatctatggtcttggactgtcaataatgatttttctttagagttcggacacttgatcgatccacttacttctattatgtcaatattaattactactgttggaatcatggttcttatttatagtgacaattatatgtctcacgatcaaggatatttgagattttttgcttatatgagttttttcaatacttctatgttgggattagttactagttccaatttgatacaaatttatatttttggggaacttgtaggaatgtgttcgtatttattaataggtttttggttcacacgtccaattgcggcaagtgcttgtcaaaaagcttttgtaaccaatcgtataggggattttggtttattattaggaattttaggactttattggataactggtagtttagaatttcgggatttgttcggaatagttaataacttagttcgtaataatggagtggattctttatttgctactctgtgtatttcttttttatttgtcggtgcagttgctaaatccgcacaattccctcttcacatatggttacctgatgctatggaaggacctactcccatttcggctcttatacatgctgctactatggtagcagcgggaatttttcttgtagctcggcttcttcctcttttcacagttataccttacataatgaatctcatttctttaataggcgtaataacagtactatttggagccactttggctcttgctcaaagagacattaaaagaagtttagcttattctacaatgtctcaattgggttatattatgttagctctgggtataggttcttatcgagccgctttattccatttgatcacccatgcctattcgaaagctttattgtttttgggatccggatccattattcattcaatggaacccattgttggatattcaccagataaaagtcaaaatatggttcttatggggggtttaacaaaatatgttccaattacaagaattacttttttattaggtacgctctctctttgtggtattccacctcttgcttgtttttggtccaaagacgaaattcttaatgatagttggttgtattcaccaattttcgcaataatagcttccttcacagcaggattaatcgcattttatatgtttcggatgtatttacttacttttgatggacgtttgcaaattcattttcaaaattacagtagcactaaaaatacttctttctattcaatatccttatggggaaaagaagtaccaaaagcagtcaatagaaatttacttttatcaacaatgaataataaggtatcttttttttcaaaagatatatatcgaattgatgataatgtaagaaatagagtacgatactttagtacttactttagaaataaatacacttacacctatcctcacgaatcagacaatactatgttattccccctgcttgtattggtactatttactttattcattggagcaatcggaattaattttgaccgaggagtaatagattttgatctattgtcgaaatggttaactccgtccgcggattttttccatccaaattcgaaggattcttcggattggtatgagtttttgaaaaatgcagttttttcggtaagtatagctctttttggattatttgtagcatccattttatatggatctgtttattcatctctacagaatttgggcttagtcaattcatttgtgaagaagagccccaagagaattctcttggaccaagtcaaaaatggtatatacaattggtcatataatcgtggttacatagatattttttatactaagatttttactgtgggtgtaagaggattagctgaactaattcagttttttgatagacatataattgatggaattacgaacggggtcggtgttgctagtttctttataggagaggggatc
>H30
atgttaataggatttggacttctgcttattccgacagcaacaaaaaatattcgtcgtatgtgggcttttccaagtgttttgatgctaagtatagctatggtgttttcggccaatctgtctattcagcaaataaatggaaattttatctatcaatatctatggtcttggactgtcaataatgatttttctttagagttcggacacttgatcgatccacttacttctattatgtcaatattaattactactgttggaatcatggttcttatttatagtgacaattatatgtctcacgatcaaggatatttgagattttttgcttatatgagttttttcaatacttctatgttgggattagttactagttccaatttgatacaaatttatattttttgggaacttgtaggaatgtgttcgtatttattaataggtttttggttcacacgtccaattgcggcaagtgcttgtcaaaaagcttttgtaaccaatcgtataggggattttggtttattattaggaattttaggactttattggataactggtagtttagaatttcgggatttgttcggaatagttaataacttagttcgtaataatggagtggattctttatttgctactctgtgtatttcttttttatttgtcggtgcagttgctaaatccgcacaattccctcttcacatatggttacctgatgctatggaaggacctactcccatttcggctcttatacatgctgctactatggtagcagcgggaatttttcttgtagctcggcttcttcctcttttcacagttataccttacataatgaatctcatttctttaataggcgtaataacagtactatttggagccactttggctcttgctcaaagagacattaaaagaagtttagcttattctacaatgtctcaattgggttatattatgttagctctgggtataggttcttatcgagccgctttattccatttgatcacccatgcctattcgaaagctttattgtttttgggatccggatccattattcattcaatggaacccattgttggatattcaccagataaaagtcaaaatatggttcttatggggggtttaacaaaatatgttccaattacaagaattacttttttattaggtacgctctctctttgtggtattccacctcttgcttgtttttggtccaaagacgaaattcttaatgatagttggttgtattcaccaattttcgcaataatagcttccttcacagcaggattaaccgcattttatatgtttcggatgtatttacttacttttgatggacgtttgcaaattcattttcaaaattacagtagcactaaaaatacttctttctattcaatatccttatggggaaaagaagtaccaaaagcagtcaatagaaatttacttttatcaacaatgaataataaggtatcttttttttcaaaagatatatatcgaattgatgataatgtaagaaatagagtacgatactttagtacttactttagaaataaatacacttacacctatcctcacgaatcagacaatactatgttattccccctgcttgtattggtactatttactttattcattggagcaatcggaattaattttgaccgaggagta------tttgatctattgtcgaaatggttaactccgtccgcggattttttccatccaaattcgaaggattcttcggattggtatgagtttttgaaaaatgcagttttttcggtaagtatagctctttttggattatttgtagcatccattttatatggatctgtttattcatctctacagaatttgggcttagtcaattcatttgtgaagaagagccccaagagaattctcttggaccaagtaaaaaatggtatatacaattggtcatataatcgtggttacatagatattttttatactaagatttttactgtgggtgtaagaggattagctgaactaattcagttttttgatagacatataattgatggaattacgaacggggtcggtgttgctagtttctttataggagaggggatc
>H31
atgttaataggatttggacttctgcttattccgacagcaacaaaaaatattcgtcgtatgtgggcttttccaagtgttttgatgctaagtatagctatggtgttttcggccaatctgtctattcagcaaataaatggaaattttatctatcaatatctatggtcttggactgtcaataatgatttttctttagagttcggacacttgatcgatccacttacttctattatgtcaatattaattactactgttggaatcatggttcttatttatagtgacaattatatgtctcacgatcaaggatatttgagattttttgcttatatgagttttttcaatacttctatgttgggattagttactagttccaatttgatacaaatttatattttttgggaacttgtaggaatgtgttcgtatttattaataggtttttggttcacacgtccaattgcggcaagtgcttgtcaaaaagcttttgtaaccaatcgtataggggattttggtttattattaggaattttaggactttattggataactggtagtttagaatttcgggatttgttcggaatagttaataacttagttcgtaataatggagtggattctttatttgctactctgtgtatttcttttttatttgtcggtgcagttgctaaatccgcacaattccctcttcacatatggttacctgatgctatggaaggacctactcccatttcggctcttatacatgctgctactatggtagcagcgggaatttttcttgtagctcggcttcttcctcttttcacagttataccttacataatgaatctcatttctttaataggcgtaataacagtactatttggagccactttggctcttgctcaaagagacattaaaagaagtttagcttattctacaatgtctcaattgggttatattatgttagctctgggtataggttcttatcgagccgctttattccatttgatcacccatgcctattcgaaagctttattgtttttgggatccggatccattattcattcaatggaacccattgttggatattcaccagataaaagtcaaaatatggttcttatggggggtttaacaaaatatgttccaattacaagaattacttttttattaggtacgctctctctttgtggtattccacctcttgcttgtttttggtccaaagacgaaattcttaatgatagttggttgtattcaccaattttcgcaataatagcttccttcacagcaggattaaccgcattttatatgtttcggatgtatttacttacttttgatggacgtttgcaaattcattttcaaaattacagtagcactaaaaatacttctttctattcaatatccttatggggaaaagaagtaccaaaagcagtcaatagaaatttacttttatcaacaatgaataataaggtatcttttttttcaaaagatatatatcgaattgatgataatgtaagaaatagagtacgatactttagtacttactttagaaataaatacacttacacctatcctcacgaatcagacaatactatgttattccccctgcttgtattggtactatttactttattcattggagcaatcggaattaattttgaccgaggagtaatagattttgatctattgtcgaaatggttaactccgtccgcggattttttccatccaaattcgaaggattcttcggattggtatgagtttttgaaaaatgcagttttttcggtaagtatagctctttttggattatttgtagcatccattttatatggatctgtttattcatctctacagaatttgggcttagtcaattcatttgtgaagaagagccccaagagaattctcttggaccaagtaaaaaatggtatatacaattggtcatataatcgtggttacatagatattttttatactaagatttttactgtgggtgtaagaggattagctgaactaattcagttttttgatagacatataattgatggaattacgaacggggtcggtgttgctagtttctttataggagaggggatc
>H32
atgttaataggatttggacttctgcttattccgacagcaacaaaaaatattcgtcgtatgtgggcttttccaagtgttttgatgctaagtatagctatggtgttttcggccaatctgtctattcagcaaataaatggaaattttatctatcaatatctatggtcttggactggcaataatgatttttctttagagttcggacacttgatcgatccacttacttctattatgtcaatattaattactactgttggaatcatggttcttatttatagtgacaattatatgtctcacgatcaaggatatttgagattttttgcttatatgagttttttcaatacttctatgttgggattagttactagttccaatttgatacaaatttatattttttgggaacttgtaggaatgtgttcgtatttattaataggtttttggttcacacgtccaattgcggcaagtgcttgtcaaaaagcttttgtaaccaatcgtataggggattttggtttattattaggaattttaggactttattggataactggtagtttagaatttcgggatttgttcggaatagttaataacttagttcgtaataatggagtggattctttatttgctactctgtgtatttcttttttatttgtcggtgcagttgctaaatccgcacaattccctcttcacatatggttacctgatgctatggaaggacctactcccatttcggctcttatacatgctgctactatggtagcagcgggaatttttcttgtagctcggcttcttcctcttttcacagttataccttacataatgaatctcatttctttaataggcgtaataacagtactatttggagccactttggctcttgctcaaagagacattaaaagaagtttagcttattctacaatgtctcaattgggttatattatgttagctctgggtataggttcttatcgagccgctttattccatttgatcacccatgcctattcgaaagctttattgtttttgggatccggatccattattcattcaatggaacccattgttggatattcaccagataaaagtcaaaatatggttcttatggggggtttaacaaaatatgttccaattacaagaattacttttttattaggtacgctctctctttgtggtattccacctcttgcttgtttttggtccaaagacgaaattcttaatgatagttggttgtattcaccaattttcgcaataatagcttccttcacagcaggattaaccgcattttatatgtttcggatgtatttacttacttttgatggacgtttgcgaattcattttcaaaattacagtagcactaaaaatacttctttctattcaatatccttatggggaaaagaagtaccaaaagcagtcaatagaaatttacttttatcaacaatgaataataaggtatcttttttttcaaaagatatatatcgaattgatgataatgtaagaaatagagtacgatactttagtacttactttagaaataaatacacttacacctatcctcacgaatcagacaatactatgttatttcccctgcttgtattggtactatttactttattcattggagcaatcggaattaattttgaccgaggagtaatagattttgatctattgtcgaaatggttaactccgtccgcggattttttccatccaaattcgaaggattcttcggattggtatgagtttttgaaaaatgcagttttttcggtaagtatagctctttttggattatttgtagcatccattttatatggatctgtttattcatctctacagaatttgggcttagtcaattcatttgtgaagaagagccccaagagaattctcttggaccaagtcaaaaatggtatatacaattggtcatataatcgtggttacatagatattttttatactaagatttttactgtgggtgtaagaggattagctgaactaattcagttttttgatagacatataattgatggaattacgaatggggtcggtgttgctagtttctttataggagaggggatc
